# Supplementary material for: Comprehensive Transcriptome Analysis Reveals Genome-Wide Changes Associated with Endoplasmic Reticulum (ER) Stress in Potato (Solanum tuberosum L.)
Source: Int J Mol Sci. 2022 Nov 9;23(22):13795. doi: 10.3390/ijms232213795 (PMC9696714; doi:10.3390/ijms232213795)
Supplement: Supplementary file 1 [file ijms-23-13795-s001.zip]

Archive with 1 entries (1 files):
- ijms-1860239-supplementary.xlsx
