# Supplementary material for: Comprehensive Transcriptome Analysis Reveals Genome-Wide Changes Associated with Endoplasmic Reticulum (ER) Stress in Potato (Solanum tuberosum L.)
Source: Int J Mol Sci. 2022 Nov 9;23(22):13795. doi: 10.3390/ijms232213795 (PMC9696714; doi:10.3390/ijms232213795)
Supplement: Supplementary file 1 [file ijms-23-13795-s001.zip › ijms-1860239-supplementary.xlsx]

## Sheet: Table S1
Table S1. Mapping of RNAseq reads obtained from leaf samples of Russet Norkota to the reference Castle Russet genome
Sample	Treatment	No. RNA-Seq Read Pairs	No. Mapped Read Pairs	Uniquely Mapped Read Pairs	Overall Alignment Rate (%)
Mock (DMSO solvent)	2 hrs	37152051	36393267	21849372	94.64
		37780978	36979912	22030296	94.65
		38035113	37251277	22241662	94.58
	5 hrs	37611706	36724869	22062991	94.37
		37630227	36825204	22160475	94.6
		37882694	37059767	21759282	94.7
5 mg/ml TM	2hrs	37806745	37100002	21488255	94.93
		37878974	37125857	21312285	94.78
		37280074	36576834	22143802	94.56
	5 hrs	37556216	36687153	22025846	94.29
		37923999	37078702	22503471	94.4
		37195520	36370521	22272608	94.33

## Sheet: Table S2
	Table S2. S. tuberosum genes that are upregulated at 2 hrs and 5 hrs post TM treatment
		2hr					Upregulated at 5hr						Upregulated at 2 and 5 hrs
	Gene ID	Putative DM Ortholog	log2 Fold Change	Adjusted p value	FDR	Common Name (Predicted)	Gene ID	Putative DM Ortholog	log2 Fold Change	Adjusted p value	FDR	Common Name (Predicted)	Gene ID	Putative DM Ortholog	2 hr log2 Fold Change	Adjusted p value	FDR	5 hr log2 Fold Change	Adjusted p value	FDR	Common Name (Predicted)
	Soltu.Cru.03_1G006100	Soltu.DM.03G016090	8.22837	9.74e-06	0.00159	ATP-dependent Clp protease ATP-binding subunit CLPT1	Soltu.Cru.05_2G013420	Soltu.DM.05G026810	7.05264	0.000222	0.0304	mRNA-decapping enzyme subunit 2	Soltu.Cru.02_0G016970	Soltu.DM.02G024020	6.59718	9.29e-05	0.00917	4.96529	7.15e-06	0.00231	Peptide methionine sulfoxide reductase A5
	Soltu.Cru.04_1G009790	Soltu.DM.04G027060	8.09097	1.83e-07	6.26e-05	Fructose-1,6-bisphosphatase, cytosolic	Soltu.Cru.04_3G000900	Soltu.DM.04G002240	6.97915	1.94e-05	0.00504	Chaperone DnaJ-domain superfamily protein	Soltu.Cru.01_2G006910	Soltu.DM.01G009130	4.45149	2.45e-19	7.69e-16	3.67887	1.23e-15	6.01e-12	40S ribosomal protein S9-2-like
	Soltu.Cru.12_4G008690	Soltu.DM.12G013080	7.95752	0.00068	0.0365	Cyclin-dependent kinase E-1 isoform X1	Soltu.Cru.08_4G005740	Soltu.DM.08G017080	6.90795	0.00011	0.0188	Uncharacterized protein	Soltu.Cru.06_2G012650	Soltu.DM.06G025760	3.64265	0.000661	0.0359	3.51923	0.000204	0.0285	Two-component response regulator-like APRR1
	Soltu.Cru.03_3G006250	Soltu.DM.03G024070	7.87288	1.6e-05	0.00247	SUMO-activating enzyme subunit 1B-1	Soltu.Cru.06_4G000300	Soltu.DM.06G001910	6.35599	0.00037	0.0441	60S ribosomal protein L14-1-like	Soltu.Cru.09_4G006260	Soltu.DM.09G017130	3.55803	0.00103	0.048	4.38123	0.000346	0.0421	Oxidoreductase, zinc-binding dehydrogenase family protein
	Soltu.Cru.04_2G020260	Soltu.DM.04G036830	7.79653	0.000819	0.0417	Uncharacterized protein	Soltu.Cru.04_3G015970	Soltu.DM.04G032100	6.27952	0.000266	0.0349	G-type lectin S-receptor-like serine/threonine-protein kinase	Soltu.Cru.01_4G015670	Soltu.DM.01G032610	3.24731	3.1e-05	0.00408	3.97846	5.93e-16	3.86e-12	ATPase GET3
	Soltu.Cru.04_2G003710	Soltu.DM.04G006900	7.77279	0.000772	0.04	RNA-binding protein 42-like isoform X1	Soltu.Cru.06_1G018070	Soltu.DM.06G027020	5.83174	0.000162	0.0244	60S ribosomal protein L17-2-like	Soltu.Cru.07_4G016080	Soltu.DM.07G020680	3.18305	0.000435	0.0269	3.57056	2.2e-05	0.00555	General regulatory factor
	Soltu.Cru.05_2G012230	Soltu.DM.05G025540	7.21706	1.89e-05	0.00283	Uncharacterized protein	Soltu.Cru.01_1G005400	Soltu.DM.01G010110	5.6124	0.000165	0.0248	Leucine-rich repeat (LRR) family protein precursor	Soltu.Cru.05_2G000210	Soltu.DM.05G000130	3.15717	6.53e-05	0.00697	3.65184	2.55e-09	3.68e-06	Vesicle transport v-SNARE 12
	Soltu.Cru.04_3G019690	Soltu.DM.04G036830	7.12377	2.3e-06	0.000505	Uncharacterized protein	Soltu.Cru.07_4G001000	Soltu.DM.07G001300	5.36091	1.6e-17	3.12e-13	5'-nucleotidase domain-containing protein DDB_G0275467 isoform	Soltu.Cru.02_0G004210	Soltu.DM.12G005090	2.62858	4.7e-06	0.000907	2.62121	0.000253	0.0335	Thioredoxin superfamily protein
	Soltu.Cru.02_0G013570	Soltu.DM.02G018200	6.85414	5.89e-06	0.00106	Uncharacterized protein	Soltu.Cru.02_4G002180	Soltu.DM.02G006180	5.2711	5.89e-05	0.0115	Zinc finger CCCH domain-containing protein 44 isoform	Soltu.Cru.03_2G010840	Soltu.DM.03G034940	2.61132	0.00077	0.04	3.61278	2.58e-05	0.0061	Protein MLN51 homolog
	Soltu.Cru.11_1G010830	Soltu.DM.11G018170	6.63724	9.5e-05	0.00928	Zinc transporter ZTP29	Soltu.Cru.03_3G003970	Soltu.DM.03G011620	5.25326	4.93e-06	0.00175	40S ribosomal protein S18
	Soltu.Cru.08_1G000950	Soltu.DM.08G001520	6.50036	1.47e-12	1.68e-09	Patatin precursor	Soltu.Cru.04_2G013520	Soltu.DM.04G029160	5.20331	0.000134	0.0219	WD repeat-containing protein C2A9.03-like isoform
	Soltu.Cru.04_2G018020	Soltu.DM.04G034310	6.47591	0.000783	0.0403	Gamma-tubulin complex component 5-like	Soltu.Cru.02_0G010330	Soltu.DM.02G015930	5.141	7.62e-05	0.0143	Serine/threonine-protein kinase EDR1 isoform
	Soltu.Cru.01_0G014440	Soltu.DM.01G031300	6.34076	0.000959	0.046	Nuclear pore complex protein NUP62-like	Soltu.Cru.07_1G014280	Soltu.DM.07G018770	5.04954	0.000246	0.0329	Myb-related protein
	Soltu.Cru.01_1G020370	Soltu.DM.01G033940	6.19929	0.00089	0.0442	RAB6A-GEF complex partner protein 1-like isoform X1	Soltu.Cru.03_2G009210	Soltu.DM.03G027650	4.96492	1.52e-06	0.00069	Uncharacterized protein
	Soltu.Cru.06_3G011660	Soltu.DM.06G017000	6.0385	0.00029	0.0204	Mannose-6-phosphate isomerase 1-like	Soltu.Cru.12_2G007470	Soltu.DM.12G012410	4.86516	1.1e-06	0.000547	Actin-related protein 4
	Soltu.Cru.07_3G016780	Soltu.DM.07G024040	6.0085	0.000537	0.0309	Yippee family putative zinc-binding protein	Soltu.Cru.09_3G008390	Soltu.DM.09G020560	4.84814	8.12e-05	0.0149	Putative uridine kinase C227.14 isoform
	Soltu.Cru.01_4G025240	Soltu.DM.01G050260	5.86225	9.31e-05	0.00917	Ubiquitin fusion degradation protein 1 homolog	Soltu.Cru.02_0G016460	Soltu.DM.02G023500	4.69699	3.66e-06	0.00138	Protein FREE1-like
	Soltu.Cru.01_0G001770	Soltu.DM.01G003320	5.3637	1.63e-06	0.000383	Uncharacterized protein	Soltu.Cru.01_4G017640	Soltu.DM.01G035850.1	4.64262	0.000386	0.0446	PSII-associated proline-rich protein
	Soltu.Cru.10_4G003030	Soltu.DM.10G003220	5.24585	0.000118	0.0108	DEAD-box RNA helicase DEAD31	Soltu.Cru.04_1G010160	Soltu.DM.04G028130	4.60776	7.94e-05	0.0146	Putative WRKY transcription factor 51- like
	Soltu.Cru.09_4G001190	Soltu.DM.09G001780	5.23501	3.57e-20	1.69e-16	Tropinone reductase homolog	Soltu.Cru.06_1G008990	Soltu.DM.06G014870	4.53853	3.47e-07	0.000208	Alpha-mannosidase I MNS4-like
	Soltu.Cru.01_3G030430	Soltu.DM.01G044880	5.21801	1.82e-05	0.00276	DMR6-LIKE OXYGENASE 2-like isoform X1	Soltu.Cru.09_2G002900	Soltu.DM.09G006040	4.51966	3.78e-09	5.27e-06	DNAJ protein P58IPK homolog
	Soltu.Cru.05_1G008610	Soltu.DM.05G011440	5.20577	3.1e-07	9.24e-05	Adenylate kinase 4	Soltu.Cru.11_4G012740	Soltu.DM.11G021170	4.48704	3.98e-06	0.00145	AP-2 complex subunit alpha-2
	Soltu.Cru.07_4G015770	Soltu.DM.07G020370	5.15251	8.97e-06	0.00149	Optic atrophy 3 protein homolog	Soltu.Cru.10_4G006300	Soltu.DM.10G024290	4.45009	4.2e-12	1.26e-08	Thylakoid lumenal protein
	Soltu.Cru.09_3G012330	Soltu.DM.09G027700	5.13534	1.6e-09	1.07e-06	Pathogenesis-related protein 10	Soltu.Cru.07_4G013880	Soltu.DM.07G016510	4.41229	3.05e-08	2.9e-05	Small ubiquitin-related modifier 1
	Soltu.Cru.06_4G006080	Soltu.DM.06G009490	5.12586	0.00106	0.049	POLLEN DEFECTIVE IN GUIDANCE 1 isoform X1	Soltu.Cru.08_0G014470	Soltu.DM.08G012710	4.34663	1.46e-05	0.0041	Putative WRKY transcription factor
	Soltu.Cru.03_0G020010	Soltu.DM.03G037670	5.05649	4.9e-06	0.000931	ATP synthase subunit epsilon, mitochondrial	Soltu.Cru.02_4G003720	Soltu.DM.02G014210	4.33436	0.000135	0.0219	C-terminal peptidase
	Soltu.Cru.03_4G004480	Soltu.DM.03G010200	5.00755	2.76e-38	1.04e-33	Superoxide dismutase [Cu-Zn] 2	Soltu.Cru.01_2G020080	Soltu.DM.01G039550	4.30097	1.29e-07	9.31e-05	60S ribosomal protein L22-3
	Soltu.Cru.06_2G010150	Soltu.DM.06G022170	4.91392	8.36e-05	0.00849	Ubiquitin-conjugating enzyme E2 34-like	Soltu.Cru.09_2G000700	Soltu.DM.09G002330	4.27043	0.000328	0.0406	Heat shock cognate 70 kDa protein 2-like
	Soltu.Cru.03_3G004290	Soltu.DM.03G012100	4.8446	1.97e-05	0.00292	Uncharacterized protein	Soltu.Cru.02_3G002070	Soltu.DM.02G002790	4.26079	3.83e-06	0.00142	Twinkle homolog protein, chloroplastic/mitochondrial isoform X1
	Soltu.Cru.07_4G020580	Soltu.DM.07G027900	4.79726	4.44e-05	0.0054	Transducin/WD40 repeat-like superfamily protein	Soltu.Cru.01_2G020070	Soltu.DM.01G039540	4.1166	0.000272	0.0355	Hypoxia-responsive family protein
	Soltu.Cru.04_4G016180	Soltu.DM.04G034850	4.78916	6.89e-10	4.89e-07	Uncharacterized protein	Soltu.Cru.10_0G013560	Soltu.DM.10G018070	4.07871	3.43e-05	0.00778	Isocitrate dehydrogenase [NAD] regulatory subunit 1
	Soltu.Cru.10_2G002880	Soltu.DM.10G011180	4.72566	0.000307	0.0211	Uncharacterized protein	Soltu.Cru.11_1G006460	Soltu.DM.11G007310	4.06535	3.36e-06	0.00131	Uricase-2 isozyme 1
	Soltu.Cru.05_2G004010	Soltu.DM.05G005470	4.66953	0.000759	0.0397	60S ribosomal protein L34-like	Soltu.Cru.01_2G021830	Soltu.DM.01G041330	4.04956	2.05e-06	0.000879	Transmembrane protein 184A
	Soltu.Cru.07_4G011990	Soltu.DM.07G014270	4.66422	3.03e-07	9.19e-05	UDP-arabinose 4-epimerase 1	Soltu.Cru.02_4G015370	Soltu.DM.02G027030	3.97288	2.32e-06	0.000975	Kinesin-like protein KIF19 isoform
	Soltu.Cru.06_0G000920	Soltu.DM.06G000490	4.65467	3.99e-06	0.000803	Uncharacterized protein	Soltu.Cru.02_2G015580	Soltu.DM.02G028410	3.91372	6.17e-05	0.012	CBS domain-containing protein CBSX1, chloroplastic-like isoform
	Soltu.Cru.09_3G002820	Soltu.DM.09G003710	4.65033	0.000934	0.0455	Cell division protein FtsZ -like protein 2-2, chloroplastic	Soltu.Cru.09_4G008930	Soltu.DM.09G020120	3.82504	9.78e-07	0.000502	Uncharacterized protein
	Soltu.Cru.08_1G006880	Soltu.DM.08G019030	4.5928	6.07e-05	0.00665	ABC1-like kinase 1, AARF domain containing protein kinase	Soltu.Cru.07_3G010250	Soltu.DM.07G014570	3.79427	2.62e-06	0.00106	Endoplasmic reticulum-Golgi intermediate compartment protein 3
	Soltu.Cru.01_1G023900	Soltu.DM.01G040620	4.55413	0.000293	0.0205	ADP-ribosylation factor 1	Soltu.Cru.11_3G006180	Soltu.DM.11G009690	3.76645	1.28e-07	9.31e-05	Metal transporter Nramp1 or 5 like
	Soltu.Cru.07_1G007730	Soltu.DM.07G011540	4.55231	1.9e-07	6.37e-05	Beta-galactosidase-like	Soltu.Cru.02_1G011130	Soltu.DM.02G032530	3.76536	6.13e-08	5.11e-05	Ferredoxin-thioredoxin reductase catalytic chain, chloroplastic
	Soltu.Cru.04_3G008010	Soltu.DM.04G010770	4.45	0.000518	0.03	Zinc-metallopeptidase, peroxisomal	Soltu.Cru.12_4G008180	Soltu.DM.12G012700	3.76395	1.52e-05	0.0042	Agmatine deiminase
	Soltu.Cru.11_4G011760	Soltu.DM.11G017080	4.44702	0.000109	0.0102	Protein HESO1 isoform X2	Soltu.Cru.01_0G016860	Soltu.DM.01G051240	3.7508	0.000328	0.0406	Trafficking protein particle complex subunit 2-like protein
	Soltu.Cru.03_4G015130	Soltu.DM.03G023890	4.38349	1.69e-07	5.9e-05	Phytochrome-associated serine/threonine-protein phosphatase 3-like	Soltu.Cru.05_2G000770	Soltu.DM.05G000690	3.73714	0.000378	0.0444	Uncharacterized protein
	Soltu.Cru.04_0G003260	Soltu.DM.04G007350	4.25268	0.000181	0.0146	Actin-depolymerizing factor 1	Soltu.Cru.05_2G012280	NF	3.726	4.63e-05	0.00971	Translin-like
	Soltu.Cru.07_2G012490	Soltu.DM.07G019040	4.23191	1.48e-08	7.53e-06	Diacylglycerol kinase	Soltu.Cru.12_4G011400	Soltu.DM.12G017180	3.67325	1.14e-05	0.00338	Calmodulin-binding transcription activator 4-like isoform
	Soltu.Cru.12_3G010670	Soltu.DM.12G014130	4.2137	2.12e-05	0.00304	Cleavage stimulation factor subunit 50 isoform X1	Soltu.Cru.01_1G022180	Soltu.DM.01G038940	3.66588	0.000123	0.0205	Zinc finger (Ran-binding) family protein
	Soltu.Cru.11_4G006860	Soltu.DM.11G009770	4.17157	0.000124	0.0112	Snakin-2-like	Soltu.Cru.12_2G008040	Soltu.DM.12G012860	3.59659	1.9e-10	4.11e-07	Acyl-activating enzyme 17, peroxisomal isoform
	Soltu.Cru.02_0G001200	Soltu.DM.02G002530	4.14173	0.000145	0.0126	Eukaryotic translation initiation factor 4E-1	Soltu.Cru.01_4G015790	Soltu.DM.01G032740	3.54808	0.000151	0.0233	Polygalacturonate 4-alpha-galacturonosyltransferase
	Soltu.Cru.06_1G019900	Soltu.DM.06G032280	4.13343	3.59e-20	1.69e-16	Peptidyl-prolyl cis-trans isomerase CYP21-2	Soltu.Cru.03_3G006400	Soltu.DM.03G023940	3.52608	7.15e-05	0.0136	Mitogen-activated protein kinase kinase 3
	Soltu.Cru.10_4G008250	Soltu.DM.10G026340	4.12175	3.39e-05	0.0043	Nascent polypeptide-associated complex subunit alpha-like protein 3	Soltu.Cru.05_2G013410	Soltu.DM.05G026800	3.49338	4.95e-10	9.67e-07	Double-stranded RNA-binding protein 2
	Soltu.Cru.03_1G016640	Soltu.DM.03G028860	4.06049	8.42e-05	0.00852	Rhamnogalacturonan I rhamnosyltransferase 1	Soltu.Cru.01_0G017380	Soltu.DM.01G051590	3.48045	7.92e-05	0.0146	Expansin-like protein precursor
	Soltu.Cru.05_1G008100	Soltu.DM.05G010580	4.02222	7.58e-06	0.00131	Small heat shock protein, chloroplastic-like	Soltu.Cru.08_3G006820	Soltu.DM.08G020020	3.47775	0.000226	0.0308	Bifunctional purine biosynthesis protein PurH
	Soltu.Cru.08_2G001550	Soltu.DM.08G005000	4.02016	0.000854	0.0432	Polyamine aminopropyl transferase	Soltu.Cru.11_4G009040	Soltu.DM.11G012530	3.45778	0.000234	0.0316	Threonylcarbamoyladenosine tRNA methylthiotransferase isoform
	Soltu.Cru.04_3G006490	Soltu.DM.04G008560	4.01913	0.000385	0.0247	Uncharacterized protein	Soltu.Cru.04_2G002520	Soltu.DM.04G003380	3.42316	2.66e-15	1.16e-11	Protein VAC14 homolog isoform
	Soltu.Cru.04_4G002250	Soltu.DM.04G005160	3.96249	0.000603	0.0336	Uncharacterized protein	Soltu.Cru.05_1G011040	Soltu.DM.05G024020	3.4218	1.25e-09	1.99e-06	Probable UDP-N-acetylglucosamine--peptide N-acetylglucosaminyltransferase SEC
	Soltu.Cru.11_1G008380	Soltu.DM.11G010210	3.96022	1.96e-06	0.000442	RNA-binding protein	Soltu.Cru.03_0G001580	Soltu.DM.03G005690	3.42014	0.000167	0.025	Alcohol dehydrogenase
	Soltu.Cru.03_4G015090	Soltu.DM.03G023840	3.9483	2.61e-08	1.21e-05	Uncharacterized protein	Soltu.Cru.06_3G011620	Soltu.DM.06G016960	3.38239	5.66e-10	1.01e-06	NAD kinase 2, chloroplastic
	Soltu.Cru.06_4G018780	Soltu.DM.06G024580	3.9476	1.27e-08	7.04e-06	Respiratory burst oxidase homolog protein D	Soltu.Cru.01_2G023670	Soltu.DM.01G043170	3.35311	0.000201	0.0283	Transmembrane emp24 domain-containing protein p24delta4
	Soltu.Cru.01_3G019290	Soltu.DM.01G035850	3.92896	0.000114	0.0106	PSII-associated proline-rich protein ; tRNA ligase	Soltu.Cru.01_4G018380	Soltu.DM.01G037120	3.29926	9.15e-07	0.000476	Guanine deaminase-like
	Soltu.Cru.09_2G003000	Soltu.DM.09G006200	3.90872	1.46e-07	5.4e-05	Uncharacterized protein	Soltu.Cru.12_4G012380	Soltu.DM.12G023140	3.28779	4.32e-09	5.82e-06	TraB domain-containing protein
	Soltu.Cru.06_2G012730	Soltu.DM.06G025870	3.87129	0.000164	0.0136	Uncharacterized protein	Soltu.Cru.08_0G018280	Soltu.DM.08G027170	3.27951	1.63e-06	0.000723	Protein unc-13 homolog isoform
	Soltu.Cru.01_3G008700	Soltu.DM.01G020330	3.8513	6.25e-06	0.00111	Uncharacterized protein	Soltu.Cru.01_1G000070	Soltu.DM.01G000120	3.25832	2.28e-08	2.35e-05	65-kDa microtubule-associated protein 6-like
	Soltu.Cru.03_1G019030	Soltu.DM.03G031690	3.84266	0.000672	0.0363	Calcineurin subunit B	Soltu.Cru.08_2G001720	Soltu.DM.08G005160	3.20217	0.000161	0.0244	Uncharacterized protein
	Soltu.Cru.03_0G016890	Soltu.DM.03G031820	3.79424	0.000408	0.0256	Chaperone protein dnaJ 8, chloroplastic-like	Soltu.Cru.07_2G010270	Soltu.DM.07G016070	3.18852	1.56e-08	1.65e-05	RNA-binding (RRM/RBD/RNP motifs) family protein
	Soltu.Cru.02_1G011140	Soltu.DM.02G032540	3.74128	0.000904	0.0447	Uncharacterized protein	Soltu.Cru.04_2G012150	Soltu.DM.04G027040	3.18037	3.75e-05	0.00818	Ubiquitin carboxyl-terminal hydrolase FAM188A
	Soltu.Cru.12_3G015550	Soltu.DM.12G026270	3.71867	0.000226	0.017	Protein TIFY 10A ; jasmonate ZIM-domain protein 2	Soltu.Cru.02_4G017500	Soltu.DM.02G029850	3.17024	2.09e-05	0.00532	Histone-lysine N-methyltransferase SET domain protein, SUVR5 isoform
	Soltu.Cru.11_1G006990	Soltu.DM.11G007970	3.70089	0.00103	0.0481	NAD(P)H-quinone oxidoreductase subunit O, chloroplastic isoform X3	Soltu.Cru.02_0G006330	Soltu.DM.02G011020	3.11738	2.46e-05	0.00592	Membrane-anchored ubiquitin-fold protein 3-like isoform
	Soltu.Cru.01_1G021540	Soltu.DM.01G035380	3.67395	0.000537	0.0309	Uncharacterized protein	Soltu.Cru.10_0G009290	Soltu.DM.10G010900	3.1153	4.56e-05	0.00963	Uncharacterized protein
	Soltu.Cru.06_0G004430	Soltu.DM.06G013550	3.66767	0.000784	0.0403	Reticulon-like protein	Soltu.Cru.01_2G017370	Soltu.DM.01G035860	3.1063	8.44e-05	0.0153	Cytochrome P450 98A2-like
	Soltu.Cru.07_0G007510	Soltu.DM.07G025630	3.66295	0.000444	0.0273	Pectin methyl esterase	Soltu.Cru.06_0G016720	Soltu.DM.06G032880	3.08906	1.23e-05	0.00358	Eukaryotic translation initiation factor 2 subunit beta-like
	Soltu.Cru.05_2G013170	Soltu.DM.05G026500	3.66287	0.000121	0.011	Aspartic proteinase-like protein 2	Soltu.Cru.12_3G002540	Soltu.DM.12G004240	3.08215	6.65e-18	2.6e-13	60S ribosomal protein L13
	Soltu.Cru.11_1G005050	Soltu.DM.11G005100	3.65024	7.33e-07	0.000197	Pyruvate kinase 1, cytosolic-like	Soltu.Cru.01_2G019990	Soltu.DM.01G039450	3.08061	1.65e-06	0.000723	Probable U6 snRNA-associated Sm-like protein LSm4
	Soltu.Cru.10_4G005750	Soltu.DM.10G021130	3.6457	0.000309	0.0212	DNA-binding protein S1FA	Soltu.Cru.06_4G017790	Soltu.DM.06G023530	3.01982	3.98e-08	3.61e-05	Probable 2-oxoglutarate-dependent dioxygenase AOP1
	Soltu.Cru.07_2G010880	Soltu.DM.07G016750	3.63837	1.88e-06	0.000432	1-aminocyclopropane-1-carboxylate oxidase	Soltu.Cru.10_4G004590	Soltu.DM.10G012830	3.00931	0.000221	0.0304	Magnesium-dependent phosphatase 1-like
	Soltu.Cru.06_3G011690	Soltu.DM.06G017040	3.61666	0.000378	0.0244	Aspartic proteinase Asp1	Soltu.Cru.02_3G006960	Soltu.DM.02G019530	2.99497	3.51e-05	0.00784	TILR3-like bHLK transcription factor
	Soltu.Cru.04_2G013390	Soltu.DM.04G028990	3.60694	3.45e-07	0.000101	Uncharacterized protein	Soltu.Cru.02_4G000190	Soltu.DM.02G001930	2.98884	4.5e-07	0.000258	Protein odr-4 homolog
	Soltu.Cru.08_1G007820	Soltu.DM.08G023090	3.5999	0.000276	0.0197	Vacuolar protein sorting-associated protein 55 homolog	Soltu.Cru.03_4G008830	Soltu.DM.03G015780	2.97897	0.000375	0.0444	Uncharacterized protein
	Soltu.Cru.10_3G000200	Soltu.DM.10G000700	3.58713	8.51e-06	0.00143	Uncharacterized protein	Soltu.Cru.01_3G033520	Soltu.DM.01G049730	2.9757	0.000312	0.0395	DNAJ heat shock N-terminal domain-containing protein
	Soltu.Cru.03_2G010610	Soltu.DM.03G034560	3.58641	0.000321	0.0217	BRCA1-associated protein	Soltu.Cru.05_2G011370	Soltu.DM.05G024890	2.9746	3.46e-05	0.00778	P-loop containing nucleoside triphosphate hydrolases superfamily protein
	Soltu.Cru.11_1G006040	Soltu.DM.11G006420	3.56896	0.000924	0.0451	ACT domain-containing protein DS12, chloroplastic	Soltu.Cru.09_3G007180	Soltu.DM.09G019300	2.9638	5.61e-07	0.000313	CBS domain-containing protein with a domain of unknown function
	Soltu.Cru.08_4G005560	Soltu.DM.08G016820	3.56666	3.41e-06	0.000712	PsbP domain-containing protein 5, chloroplastic	Soltu.Cru.06_3G011970	Soltu.DM.06G017450	2.9635	5.67e-06	0.00194	P-loop containing nucleoside triphosphate hydrolases superfamily protein
	Soltu.Cru.01_2G022830	Soltu.DM.01G042300	3.5487	9.81e-05	0.00949	Small GTP-binding protein	Soltu.Cru.01_1G021240	Soltu.DM.01G035040	2.96271	6.64e-09	8.36e-06	Protein TSS-like
	Soltu.Cru.07_4G015320	Soltu.DM.07G019940	3.52473	7.61e-15	1.3e-11	Probable serine/threonine-protein kinase At1g54610 isoform	Soltu.Cru.03_2G010950	Soltu.DM.03G035050	2.9602	1.18e-05	0.00346	D-glycerate 3-kinase, chloroplastic
	Soltu.Cru.08_3G000760	Soltu.DM.08G001530	3.51578	2.53e-09	1.64e-06	Patatin group	Soltu.Cru.06_2G013850	Soltu.DM.06G027100	2.91238	0.000393	0.0451	Protein MON2 homolog isoform X6
	Soltu.Cru.06_3G011670	Soltu.DM.06G017010	3.50758	0.00041	0.0257	Amino acid permease 3	Soltu.Cru.06_0G013940	Soltu.DM.06G028780	2.87334	1.45e-06	0.000675	Uncharacterized protein
	Soltu.Cru.10_0G011780	Soltu.DM.10G015410	3.50128	1.69e-07	5.9e-05	Ferredoxin--nitrite reductase, chloroplastic-like	Soltu.Cru.08_1G001010	Soltu.DM.08G001520	2.8344	4.95e-05	0.0102	Patatin group
	Soltu.Cru.06_2G012300	Soltu.DM.06G025410	3.48919	0.00014	0.0123	Ferredoxin--nitrite reductase, chloroplastic-like	Soltu.Cru.11_4G000050	Soltu.DM.11G000100	2.78794	9.06e-05	0.0161	Sister chromatid cohesion protein PDS5 homolog A-A isoform
	Soltu.Cru.02_0G015710	Soltu.DM.02G022950	3.45005	0.000472	0.0285	Protein trichome birefringence-like 34	Soltu.Cru.03_4G015680	Soltu.DM.03G024430	2.76997	9.15e-05	0.0162	PLASTID TRANSCRIPTIONALLY ACTIVE 10
	Soltu.Cru.09_2G009660	Soltu.DM.09G026930	3.44669	9.59e-05	0.00933	Uncharacterized protein	Soltu.Cru.07_2G016080	Soltu.DM.07G024410	2.74209	2.43e-05	0.00589	Choline transporter-like protein 2
	Soltu.Cru.06_2G012960	Soltu.DM.06G026180	3.43713	0.000501	0.0295	Uncharacterized protein	Soltu.Cru.11_1G004650	Soltu.DM.11G004640	2.72097	1.1e-07	8.23e-05	Malate dehydrogenase [NADP], chloroplastic
	Soltu.Cru.01_3G034710	Soltu.DM.01G051050	3.42974	5.34e-07	0.000151	Ascorbate peroxidase	Soltu.Cru.04_1G009410	Soltu.DM.04G024090	2.71772	8.56e-07	0.000458	26S proteasome non-ATPase regulatory subunit 12 homolog A-like
	Soltu.Cru.03_4G020390	Soltu.DM.03G031150	3.42106	0.000104	0.00994	Stromal cell-derived factor 2-like protein	Soltu.Cru.01_2G023210	Soltu.DM.01G042670	2.71568	5.47e-10	1.01e-06	ATP phosphoribosyltransferase 2, chloroplastic
	Soltu.Cru.06_1G019870	Soltu.DM.06G032250	3.41642	3.34e-05	0.00425	nudC domain-containing protein 2	Soltu.Cru.01_3G033560	Soltu.DM.01G049770	2.70513	0.000429	0.0481	Bifunctional phosphatase IMPL2, chloroplastic
	Soltu.Cru.11_3G006260	Soltu.DM.11G009770	3.40913	0.000161	0.0135	Snakin-2-like	Soltu.Cru.02_3G006890	Soltu.DM.02G019460	2.67332	2.61e-07	0.000164	Alpha-farnesene synthase isoform
	Soltu.Cru.10_4G005940	Soltu.DM.10G023890	3.37349	0.000172	0.0141	Uncharacterized protein	Soltu.Cru.06_1G014800	Soltu.DM.06G023470	2.65378	0.000136	0.0219	Probable 2-oxoglutarate-dependent dioxygenase AOP1
	Soltu.Cru.03_1G002690	Soltu.DM.03G003780	3.35931	1.62e-07	5.8e-05	Probable serine protease EDA2 isoform X1	Soltu.Cru.05_2G000800	Soltu.DM.05G000730	2.57515	1.88e-05	0.005	Uncharacterized hydrolase YugF
	Soltu.Cru.02_4G018630	Soltu.DM.02G031090	3.34631	0.000381	0.0246	Probable galacturonosyltransferase 14	Soltu.Cru.12_3G015580	Soltu.DM.12G026310	2.54446	0.000158	0.024	20 kDa chaperonin, chloroplastic-like
	Soltu.Cru.06_0G002660	Soltu.DM.06G005060	3.3359	0.000187	0.0149	Uncharacterized protein	Soltu.Cru.06_4G017760	Soltu.DM.06G023450	2.54209	0.000213	0.0294	Putative 2-oxoglutarate-dependent dioxygenase AOP1
	Soltu.Cru.06_4G021340	Soltu.DM.06G027580	3.33403	0.000564	0.0321	Mitochondrial import inner membrane translocase subunit TIM14-3-like	Soltu.Cru.09_1G010680	Soltu.DM.09G019050	2.47365	0.000246	0.0329	Uncharacterized protein
	Soltu.Cru.11_2G005310	Soltu.DM.11G006300	3.32689	7.45e-05	0.00774	Probable aspartyl aminopeptidase	Soltu.Cru.05_2G000820	Soltu.DM.05G000750	2.45559	7.7e-06	0.00243	Erlin-2-B-like
	Soltu.Cru.06_4G019040	Soltu.DM.06G024920	3.31491	0.00108	0.0497	Probable serine/threonine-protein kinase	Soltu.Cru.07_4G016070	Soltu.DM.07G020670	2.36065	5.92e-07	0.000326	Bifunctional riboflavin kinase/FMN phosphatase-like
	Soltu.Cru.07_4G016300	Soltu.DM.07G020920	3.30255	8.45e-07	0.000222	Probable serine/threonine-protein kinase	Soltu.Cru.12_3G015450	Soltu.DM.12G025890	2.34146	1.38e-08	1.54e-05	Nucleosome assembly protein
	Soltu.Cru.08_0G020440	Soltu.DM.08G029920	3.2775	0.000483	0.0289	Oligopeptide transporter 7-like	Soltu.Cru.01_1G021300	Soltu.DM.01G035090	2.32386	2.26e-07	0.00015	Dynamin-related protein 5A
	Soltu.Cru.03_0G004980	Soltu.DM.03G013350	3.27591	0.000604	0.0336	WRKY transcription factor 80	Soltu.Cru.01_4G012500	Soltu.DM.01G026360	2.311	1.51e-05	0.0042	Germin-like protein subfamily 1 member 15
	Soltu.Cru.02_2G018920	Soltu.DM.02G031960	3.26971	9.12e-08	3.65e-05	Plant Cysteine Oxidase (PCO) like protein	Soltu.Cru.12_0G013740	Soltu.DM.12G021160	2.29826	0.000439	0.0491	Uncharacterized protein
	Soltu.Cru.09_1G010300	Soltu.DM.09G018680	3.2129	5.08e-05	0.0059	LOW PSII ACCUMULATION 1, chloroplastic	Soltu.Cru.06_4G017750	Soltu.DM.06G023530	2.28802	0.000171	0.0253	Probable 2-oxoglutarate-dependent dioxygenase AOP1
	Soltu.Cru.02_2G006660	Soltu.DM.02G012190	3.18956	3.69e-06	0.000755	Iron-regulated transporter 1 precursor	Soltu.Cru.11_1G004470	Soltu.DM.11G004470	2.27145	1.12e-06	0.000547	Uncharacterized protein ycf45-like
	Soltu.Cru.08_0G009610	Soltu.DM.08G005640	3.18803	0.00023	0.0171	Transcription factor bHLH	Soltu.Cru.12_1G005880	Soltu.DM.12G007550	2.24976	2.38e-05	0.00582	Secoisolariciresinol dehydrogenase-like
	Soltu.Cru.01_3G032290	Soltu.DM.01G047060	3.18616	0.000119	0.0109	Cyclase family protein	Soltu.Cru.02_3G011060	Soltu.DM.02G032670	2.24815	7.67e-05	0.0143	Alpha-dioxygenase 1-like
	Soltu.Cru.01_3G022490	Soltu.DM.01G039500	3.17266	0.000317	0.0216	translationally-controlled tumor protein homolog	Soltu.Cru.09_3G011280	Soltu.DM.09G026410	2.1682	7.67e-05	0.0143	1-aminocyclopropane-1-carboxylate oxidase homolog 1-like isoform
	Soltu.Cru.07_2G016680	Soltu.DM.07G026260	3.14483	0.00049	0.0291	Inducible plastid-lipid associated protein	Soltu.Cru.01_2G020540	Soltu.DM.01G039990	2.16806	9.28e-05	0.0163	Calmodulin-binding protein 60 C
	Soltu.Cru.12_2G009560	Soltu.DM.12G015060	3.13817	0.000843	0.0428	Photosynthetic NDH subunit of subcomplex B 4, chloroplastic isoform X1	Soltu.Cru.05_1G009810	Soltu.DM.05G021870	2.15592	3.65e-05	0.00804	Inositol-3-phosphate synthase
	Soltu.Cru.08_0G001820	Soltu.DM.08G001520	3.12553	0.000101	0.00972	Patatin group	Soltu.Cru.10_1G003850	Soltu.DM.08G020040	2.13572	6.53e-05	0.0124	Terpene synthase 41
	Soltu.Cru.02_3G008280	Soltu.DM.02G021810	3.11572	0.000512	0.0299	40S ribosomal protein S15-like	Soltu.Cru.03_4G023170	Soltu.DM.03G036940	2.0954	9e-07	0.000475	Peroxisomal (S)-2-hydroxy-acid oxidase GLO4
	Soltu.Cru.10_2G000100	Soltu.DM.10G000120	3.10725	7.26e-07	0.000196	Plasma membrane-associated cation-binding protein 1	Soltu.Cru.11_2G012980	Soltu.DM.01G005480	2.09219	0.000178	0.0257	GDP-mannose transporter GONST1 isoform
	Soltu.Cru.06_0G004310	Soltu.DM.06G013450	3.05788	1.05e-05	0.0017	Beta-carotene hydroxylase	Soltu.Cru.09_4G014380	Soltu.DM.09G030890	2.08705	0.000172	0.0253	Geraniol 8-hydroxylase-like
	Soltu.Cru.12_4G008930	Soltu.DM.12G014050	2.96653	0.000452	0.0277	MEDIATOR 25 like. Mediator subunit regulating jasmonate-dependent defense	Soltu.Cru.01_3G034290	Soltu.DM.01G050610	2.07663	4.97e-05	0.0102	Pentatricopeptide repeat (PPR) superfamily protein
	Soltu.Cru.01_2G022960	Soltu.DM.01G042420	2.94586	1.26e-05	0.00202	Coatomer subunit delta isoform X2	Soltu.Cru.04_2G000990	Soltu.DM.04G001880	2.0761	3.6e-06	0.00137	MLP-like protein 28
	Soltu.Cru.01_1G022170	Soltu.DM.01G038940	2.90447	1.08e-06	0.000275	DNA polymerase zeta catalytic subunit	Soltu.Cru.02_2G019180	Soltu.DM.02G033110	2.06719	0.000136	0.0219	ATP-dependent RNA helicase-like protein DB10
	Soltu.Cru.05_2G012240	Soltu.DM.05G025550	2.88236	0.000177	0.0143	Cysteine desulfurase 1, chloroplastic	Soltu.Cru.06_3G010830	Soltu.DM.06G015990	2.06031	0.000254	0.0336	Stearoyl-[acyl-carrier-protein] 9-desaturase 6, chloroplastic
	Soltu.Cru.09_3G000530	Soltu.DM.09G001140	2.87833	0.00066	0.0359	Phosphatidylinositol:ceramide inositolphosphotransferase 2-like	Soltu.Cru.01_1G003470	Soltu.DM.01G006880	2.05902	0.000247	0.0329	MLP-like protein 28
	Soltu.Cru.03_0G012030	Soltu.DM.03G029210	2.87104	0.000921	0.0451	Replication protein A 70 kDa DNA-binding subunit B	Soltu.Cru.06_0G015410	Soltu.DM.06G030130	2.05314	5.64e-05	0.0111	Probable ubiquitin conjugation factor E4
	Soltu.Cru.09_4G001470	Soltu.DM.09G002120	2.82789	0.00098	0.0466	Protein kinase APK1B, chloroplastic	Soltu.Cru.01_2G020280	Soltu.DM.01G039730	2.05242	5.49e-05	0.0109	Phloem protein 2-B15
	Soltu.Cru.04_2G002350	Soltu.DM.04G002740	2.81359	0.000149	0.0127	Kirola	Soltu.Cru.01_3G022770	Soltu.DM.01G039780	2.0449	8.98e-10	1.52e-06	Topless-related protein 3 isoform
	Soltu.Cru.10_4G010300	Soltu.DM.10G029020	2.78932	0.000434	0.0268	Activator of 90 kDa heat shock protein ATPase homolog	Soltu.Cru.01_4G016070	Soltu.DM.01G033110	1.97073	2.52e-05	0.006	NAD-dependent malic enzyme 59 kDa isoform, mitochondrial
	Soltu.Cru.01_0G013640	Soltu.DM.01G030840	2.76111	0.000509	0.0298	Glycine--tRNA ligase, chloroplastic/mitochondrial 2 isoform X1	Soltu.Cru.01_3G005740	Soltu.DM.01G007280	1.96184	9.74e-06	0.003	Hydroxyproline-rich glycoprotein family protein
	Soltu.Cru.09_4G007370	Soltu.DM.09G018320	2.69697	0.000609	0.0338	Serine/threonine-protein kinase pakA isoform	Soltu.Cru.12_0G015030	Soltu.DM.12G026010	1.95907	1.37e-06	0.000647	Vacuolar protein sorting-associated protein 2 homolog 1 isoform
	Soltu.Cru.04_4G000260	Soltu.DM.04G002300	2.67646	8.43e-05	0.00852	Uncharacterized protein	Soltu.Cru.09_4G014370	Soltu.DM.09G030880	1.94052	4.77e-05	0.00996	Geraniol 8-hydroxylase
	Soltu.Cru.07_3G018580	Soltu.DM.07G028370	2.66181	2.56e-05	0.00352	Uncharacterized protein	Soltu.Cru.01_3G025430	Soltu.DM.01G039370	1.87687	2.31e-05	0.00575	BiP3, homolog of PGSC0003DMG400024707 in Herath et. al, 2020
	Soltu.Cru.07_2G016690	Soltu.DM.07G026270	2.65765	0.00103	0.048	Serine/threonine-protein kinase pakA isoform	Soltu.Cru.09_4G014090	Soltu.DM.09G030550	1.87553	6.1e-06	0.00205	Glycine-rich protein
	Soltu.Cru.05_4G011680	Soltu.DM.05G022100	2.63714	0.000973	0.0465	Ras-related protein RABD2a-like	Soltu.Cru.06_0G010110	Soltu.DM.06G026010	1.84294	0.000114	0.0193	NAP1-related protein 2
	Soltu.Cru.04_2G005700	Soltu.DM.04G010870	2.62393	0.000187	0.0149	Villin-2 isoform	Soltu.Cru.04_2G000450	Soltu.DM.04G000970	1.82723	2.42e-07	0.000157	Kirola-like; MLP-like protein 34
	Soltu.Cru.05_2G000150	Soltu.DM.05G000070	2.61547	0.000692	0.0371	Ribulose-1,5 bisphosphate carboxylase/oxygenase large subunit N-methyltransferase, chloroplastic	Soltu.Cru.01_4G014560	Soltu.DM.01G029900	1.79388	8.33e-06	0.0026	Ras-related protein RABH1b
	Soltu.Cru.06_1G021510	Soltu.DM.06G034470	2.60715	0.000348	0.0231	F-box/LRR-repeat protein 17	Soltu.Cru.02_4G008290	Soltu.DM.02G019460	1.75491	2.29e-05	0.00573	Alpha-farnesene synthase-like isoform
	Soltu.Cru.07_2G003330	Soltu.DM.07G006280	2.60184	0.00103	0.048	26S proteasome regulatory subunit RPN13	Soltu.Cru.01_3G013120	Soltu.DM.01G027820	1.73053	1.07e-08	1.23e-05	SURP and G-patch domain-containing protein 1-like protein
	Soltu.Cru.05_4G009120	Soltu.DM.05G009660	2.57656	0.000224	0.017	Glutamate--glyoxylate aminotransferase 2	Soltu.Cru.08_4G002660	Soltu.DM.08G010660	1.70692	1.93e-05	0.00504	Kirola-like; MLP-like protein 43
	Soltu.Cru.01_2G023130	Soltu.DM.01G042590	2.53194	3.08e-07	9.24e-05	Glutamate--glyoxylate aminotransferase 2	Soltu.Cru.03_4G015650	Soltu.DM.03G024400	1.67493	9.12e-05	0.0162	Glyceraldehyde-3-phosphate dehydrogenase, cytosolic,
	Soltu.Cru.09_4G009650	Soltu.DM.09G020900	2.49889	0.000454	0.0278	BRCA1-associated RING domain protein 1	Soltu.Cru.05_3G013520	Soltu.DM.05G021100	1.6249	8.55e-05	0.0155	Rhamnogalacturonate lyase B-like
	Soltu.Cru.03_0G006820	Soltu.DM.03G016110	2.4746	0.000105	0.00994	Putative cleavage and polyadenylation specificity factor subunit 1	Soltu.Cru.02_2G015930	Soltu.DM.02G028820	1.54742	5.25e-05	0.0106	Zeaxanthin epoxidase, chloroplastic-like
	Soltu.Cru.04_1G002100	Soltu.DM.04G006630	2.45852	0.000512	0.0299	SWR1 complex subunit 2	Soltu.Cru.03_0G019750	Soltu.DM.03G037410	1.53972	0.000333	0.041	Alanine aminotransferase 2
	Soltu.Cru.07_4G006710	Soltu.DM.07G008820	2.42886	0.000117	0.0108	SPX and EXS domain-containing protein 1	Soltu.Cru.05_3G011880	Soltu.DM.05G019050	1.48349	4.1e-05	0.00885	Phosphomannomutase-like
	Soltu.Cru.03_2G011000	Soltu.DM.03G035140	2.40266	0.000321	0.0217	Zinc phosphodiesterase ELAC protein 2-like	Soltu.Cru.09_0G011360	Soltu.DM.09G025850	1.46419	0.00037	0.0441	Proteinase inhibitor I
	Soltu.Cru.08_0G016470	Soltu.DM.08G022260	2.36309	0.000476	0.0286	Dolichyl-diphosphooligosaccharide--protein glycosyltransferase subunit DAD1	Soltu.Cru.05_4G006780	Soltu.DM.05G007630	1.43925	0.000413	0.0471	UDP-glycosyltransferase 74B1-like
	Soltu.Cru.04_4G017390	Soltu.DM.04G037090	2.33417	6e-05	0.00662	Thioredoxin-like protein CDSP32, chloroplastic	Soltu.Cru.12_2G006170	Soltu.DM.12G010880	1.43395	0.000138	0.022	Acyl-protein thioesterase 2-like
	Soltu.Cru.06_2G001180	Soltu.DM.06G002720	2.32245	0.001	0.0474	Peroxisomal membrane protein 13	Soltu.Cru.02_2G007620	Soltu.DM.02G013200	1.41901	0.000101	0.0175	Tetrahydrocannabinolic acid synthase
	Soltu.Cru.05_4G009580	Soltu.DM.05G010170	2.29506	7.97e-06	0.00136	Protein GLE1 isoform X1	Soltu.Cru.05_0G002310	Soltu.DM.05G019050	1.36577	1.59e-05	0.00433	Phosphomannomutase-like
	Soltu.Cru.01_2G020190	Soltu.DM.01G039640	2.27534	1.77e-05	0.0027	Bifunctional epoxide hydrolase 2-like	Soltu.Cru.05_1G004400	Soltu.DM.05G006540	1.34196	0.000133	0.0218	Thioredoxin H4
	Soltu.Cru.05_4G002750	Soltu.DM.05G003280	2.25143	4.74e-07	0.000136	Glutamine--tRNA ligase isoform	Soltu.Cru.11_4G002080	Soltu.DM.11G004660	1.27088	2.34e-05	0.00577	5-epiaristolochene synthase
	Soltu.Cru.12_3G016200	Soltu.DM.12G027350	2.23408	0.00102	0.0479	Eukaryotic translation initiation factor 5A-1/2	Soltu.Cru.08_2G010190	Soltu.DM.08G023910	1.19311	8.93e-05	0.016	Uncharacterized proteins
	Soltu.Cru.03_3G006300	Soltu.DM.03G024040	2.21838	0.000568	0.0321	Translation elongation factor	Soltu.Cru.01_3G004520	Soltu.DM.01G027370	1.18701	0.000152	0.0233	Carotenoid 9,10(9',10')-cleavage dioxygenase 1 isoform
	Soltu.Cru.05_2G013530	Soltu.DM.05G026920	2.19881	0.000766	0.0399	Calreticulin-3-like	Soltu.Cru.01_2G027770	Soltu.DM.01G048160	1.18149	0.000128	0.0212	Presequence protease 1, chloroplastic/mitochondrial-like
	Soltu.Cru.01_2G009000	Soltu.DM.01G017530	2.19218	1.08e-08	6.07e-06	Protein kinase and PP2C-like domain-containing protein	Soltu.Cru.03_0G019460	Soltu.DM.03G037120	1.16555	0.00037	0.0441	Linoleate 13S-lipoxygenase 3-1, chloroplastic
	Soltu.Cru.02_1G011120	Soltu.DM.02G032520	2.1852	4.43e-06	0.000873	NADH dehydrogenase [ubiquinone] flavoprotein 1, mitochondrial-like	Soltu.Cru.09_4G012180	Soltu.DM.09G028060	1.16443	0.00015	0.0233	Chaperonin CPN60-2, mitochondrial
	Soltu.Cru.04_2G013670	Soltu.DM.04G029320	2.17537	0.000807	0.0413	Annexin p34-like protein	Soltu.Cru.09_2G008790	Soltu.DM.09G025840	1.0991	9.85e-06	0.003	Proteinase inhibitor I
	Soltu.Cru.08_0G015390	Soltu.DM.08G015490	2.13517	1.07e-05	0.00172	Cytochrome b-c1 complex subunit	Soltu.Cru.08_3G009590	Soltu.DM.08G023910	1.0558	0.000152	0.0233	Uncharacterized protein
	Soltu.Cru.07_4G016890	Soltu.DM.07G021500	2.12984	6.18e-05	0.00672	Cytochrome	Soltu.Cru.01_3G024520	Soltu.DM.01G038470	1.03486	0.000288	0.0371	Peroxisomal adenine nucleotide carrier 1
	Soltu.Cru.10_4G004100	Soltu.DM.10G011510	2.12359	0.000579	0.0326	Chloride channel protein CLC-c-like	Soltu.Cru.05_3G000510	Soltu.DM.05G003280	1.01771	4.97e-05	0.0102	Glutamine--tRNA ligase
	Soltu.Cru.09_3G008280	Soltu.DM.06G034510	2.11781	0.000305	0.0211	Ribosomal protein S19 family protein.	Soltu.Cru.05_4G006800	Soltu.DM.05G007640	1.01187	5.91e-06	0.00201	UDP-glycosyltransferase 74B1-like
	Soltu.Cru.03_4G007590	Soltu.DM.03G013940	2.0205	3.02e-06	0.000645	Sulfoquinovosidase-like; Alpha-xylosidase 1-like
	Soltu.Cru.09_1G014700	Soltu.DM.09G023760	1.9709	0.000698	0.0372	Fumarate hydratase 1, mitochondrial-like
	Soltu.Cru.06_0G000720	Soltu.DM.11G021720	1.97022	4.2e-09	2.59e-06	ABC transporter B family member
	Soltu.Cru.08_0G018910	Soltu.DM.06G029480	1.92147	0.000876	0.0438	7-dehydrocholesterol reductase
	Soltu.Cru.02_4G016590	Soltu.DM.02G028720	1.88063	0.00044	0.0271	Mitogen-activated protein kinase kinase kinase NPK1-like
	Soltu.Cru.03_1G004230	Soltu.DM.03G010920	1.87657	8.35e-05	0.00849	Eukaryotic translation initiation factor 5B-like
	Soltu.Cru.04_0G005800	Soltu.DM.04G017900	1.87571	0.000368	0.024	Uncharacterized protein
	Soltu.Cru.08_4G008600	Soltu.DM.08G020450	1.87441	0.000467	0.0283	Urea-proton symporter DUR3
	Soltu.Cru.01_3G034370	Soltu.DM.01G050700	1.76968	6.57e-05	0.00697	Triosephosphate isomerase, chloroplastic-like
	Soltu.Cru.10_0G013790	Soltu.DM.10G018140	1.75557	0.000122	0.011	Uncharacterized protein
	Soltu.Cru.06_1G015080	Soltu.DM.06G023820	1.69155	5.02e-05	0.00587	Tetratricopeptide repeat (TPR)-like superfamily protein
	Soltu.Cru.07_0G008860	Soltu.DM.07G027090	1.67356	9.6e-05	0.00933	Uncharacterized protein
	Soltu.Cru.05_0G001990	Soltu.DM.05G018750	1.67169	0.000255	0.0185	Glucose-6-phosphate/phosphate translocator 2, chloroplastic
	Soltu.Cru.06_3G000380	Soltu.DM.06G001680	1.64932	0.000729	0.0384	Vacuolar protein sorting-associated protein 2 homolog 3
	Soltu.Cru.05_3G015310	Soltu.DM.05G022670	1.60981	0.000249	0.0182	Acetyltransferase
	Soltu.Cru.11_1G007490	Soltu.DM.11G008460	1.60634	9.23e-13	1.12e-09	Polyubiquitin isoform
	Soltu.Cru.01_2G011410	Soltu.DM.01G022660	1.60537	3.47e-06	0.000716	Bifunctional 3-dehydroquinate dehydratase/shikimate dehydrogenase, chloroplastic isoform
	Soltu.Cru.09_1G021330	Soltu.DM.09G031430	1.58664	0.00106	0.049	Importin beta-like SAD2
	Soltu.Cru.06_0G011980	Soltu.DM.06G027970	1.53324	2.11e-07	7.01e-05	SWEET transporter protein 11d
	Soltu.Cru.09_3G000040	Soltu.DM.09G000530	1.46263	5.65e-09	3.27e-06	Sulfoquinovosyl transferase SQD2
	Soltu.Cru.01_3G017590	Soltu.DM.01G034130	1.4427	0.000234	0.0173	Alpha-xylosidase
	Soltu.Cru.06_3G002460	Soltu.DM.06G006540	1.42683	2.75e-05	0.00374	Elongation factor 1-gamma 2
	Soltu.Cru.04_2G010560	Soltu.DM.05G022690	1.42346	5.8e-16	1.36e-12	BAHD acyltransferase DCR
	Soltu.Cru.07_4G019270	Soltu.DM.07G024040	1.40113	5.96e-05	0.00662	Protein yippee-like
	Soltu.Cru.01_0G014920	Soltu.DM.01G033460	1.38288	1.13e-09	7.88e-07	Protein pleiotropic regulatory locus 1
	Soltu.Cru.01_2G023420	Soltu.DM.12G002630	1.37299	0.000143	0.0124	Serine hydroxymethyltransferase 7-like
	Soltu.Cru.04_0G006370	Soltu.DM.04G018100	1.32611	0.00104	0.0483	MACPF domain-containing protein
	Soltu.Cru.06_0G009430	Soltu.DM.06G023820	1.31234	7.04e-07	0.000193	Uncharacterized protein
	Soltu.Cru.11_0G007340	Soltu.DM.11G020700	1.30094	0.000279	0.0198	Signal recognition particle receptor subunit beta
	Soltu.Cru.06_1G005390	Soltu.DM.06G011120	1.26424	0.000257	0.0186	Alpha-galactosidase
	Soltu.Cru.07_1G009980	Soltu.DM.07G014100	1.25062	6.24e-05	0.00676	Myosin-9-like
	Soltu.Cru.08_4G010400	Soltu.DM.08G024710	1.18989	9.23e-06	0.00152	Inositol 2-dehydrogenase/D-chiro-inositol 3-dehydrogenase
	Soltu.Cru.03_1G005690	Soltu.DM.03G013940	1.18824	4.95e-09	2.96e-06	Uncharacterized protein
	Soltu.Cru.01_2G025460	Soltu.DM.01G045550	1.18466	0.00035	0.0232	Heat shock 70 kDa protein
	Soltu.Cru.02_3G004550	Soltu.DM.02G006160	1.14105	2.88e-05	0.00388	Fructose-bisphosphate aldolase 1, chloroplastic
	Soltu.Cru.02_4G007670	Soltu.DM.02G018700	1.13032	0.000157	0.0132	External alternative NAD(P)H-ubiquinone oxidoreductase B2, mitochondrial
	Soltu.Cru.01_2G024080	Soltu.DM.01G044160	1.11949	5.13e-06	0.000969	Vesicle-fusing ATPase
	Soltu.Cru.07_4G020600	Soltu.DM.07G027910	1.11755	4.76e-05	0.00569	AAA+-type ATPase
	Soltu.Cru.12_1G017160	Soltu.DM.11G013630	1.06409	6.13e-06	0.0011	12-oxophytodienoate reductase 2-like
	Soltu.Cru.09_2G010920	Soltu.DM.09G028710	1.06197	1.16e-07	4.39e-05	Pleiotropic drug resistance protein 1
	Soltu.Cru.03_0G013130	Soltu.DM.03G030320	1.05454	1.57e-06	0.000375	Chitin-binding lectin 1-like
	Soltu.Cru.09_4G008210	Soltu.DM.09G019250	1.02487	0.00077	0.04	Uncharacterized protein
	Soltu.Cru.03_4G010210	Soltu.DM.03G017570	1.01368	0.000199	0.0157	Low-temperature-induced 65 kDa protein-like
	Soltu.Cru.06_3G000680	Soltu.DM.06G002200	1.01332	2.94e-05	0.00393	Protein SULFUR DEFICIENCY-INDUCED 1-like
	Soltu.Cru.08_3G012180	Soltu.DM.08G028950	1.0039	0.000464	0.0282	Uncharacterized protein
	Soltu.Cru.01_1G000300	Soltu.DM.01G001970	1.00376	0.000346	0.0231	Uncharacterized protein
	Soltu.Cru.03_0G003710	Soltu.DM.03G013940	1.0025	2.39e-06	0.000522	Uncharacterized protein

## Sheet: Table S3
	Table S3. S. tuberosum genes that are downregulated at 2 hrs and 5 hrs post TM treatment
	2hr						5hr						2 hr and 5 hr
	Gene ID	Putative DM Ortholog	log2 Fold Change	Adjusted p value	FDR	Common Name (Predicted)	Gene ID	Putative DM Ortholog	log2 Fold Change	Adjusted p value	FDR	Common Name (Predicted)	Gene ID	DM Orthology	2 hr log2 Fold Change	Adjusted p value	FDR	5 hr log2 Fold Change	Adjusted p value	FDR	Common Name (Predicted)
	Soltu.Cru.02_2G001580	Soltu.DM.02G002870	-1.07768	0.000207	0.0161	Obg-like ATPase 1	Soltu.Cru.06_1G017960	Soltu.DM.06G026900	-8.09407	0.000247	0.0329	Protein NBR1 homolog	Soltu.Cru.09_4G011120	Soltu.DM.09G025910	-1.98388	7.3e-11	6.24e-08	-1.09297	5.47e-05	0.0109	Proteinase inhibitor 1
	Soltu.Cru.08_0G017030	Soltu.DM.08G022820	-1.08064	8.07e-06	0.00137	N2-acetylornithine deacetylase	Soltu.Cru.06_4G022850	Soltu.DM.06G033290	-7.09493	1.78e-07	0.00012	Wound-inducible carboxypeptidase	Soltu.Cru.10_4G006840	Soltu.DM.10G024760	-1.98856	0.000307	0.0211	-2.13838	6.64e-06	0.00217	Splicing factor U2af small subunit B
	Soltu.Cru.09_4G011150	Soltu.DM.09G025950	-1.08737	0.000155	0.0131	Proteinase inhibitor 1	Soltu.Cru.06_2G000270	Soltu.DM.06G001680	-6.8815	0.0002	0.0282	Vacuolar protein sorting-associated protein 2 homolog 3	Soltu.Cru.07_0G007830	Soltu.DM.07G026190	-2.65633	0.000383	0.0247	-3.80871	3.49e-06	0.00134	Polyadenylate-binding protein RBP45
	Soltu.Cru.05_3G009520	Soltu.DM.03G029440	-1.13309	5.42e-06	0.001	Photosystem I P700 chlorophyll a	Soltu.Cru.09_3G002800	Soltu.DM.09G003690	-6.21854	0.000168	0.025	Cell division protein FtsZ homolog 2-1, chloroplastic	Soltu.Cru.04_0G003450	Soltu.DM.04G007500	-3.07393	0.000669	0.0362	-2.3039	0.000185	0.0264	Tyramine N-feruloyltransferase 10/30-like
	Soltu.Cru.12_4G017260	Soltu.DM.12G029600	-1.13606	1.87e-05	0.00281	Aluminium induced protein with YGL and LRDR motifs	Soltu.Cru.10_0G001900	Soltu.DM.10G002390	-5.79724	1.61e-06	0.000723	Phenylalanine--tRNA ligase alpha subunit, cytoplasmic-like	Soltu.Cru.07_4G016170	Soltu.DM.07G020780	-3.16816	5.98e-05	0.00662	-3.30517	1.02e-13	3.61e-10	Protein CONSERVED ONLY IN THE GREEN LINEAGE 160, chloroplastic isoform
	Soltu.Cru.07_2G000810	Soltu.DM.07G002670	-1.13985	2.24e-05	0.00316	Metallocarboxypeptidase inhibitor-like	Soltu.Cru.08_2G000680	Soltu.DM.08G003810	-5.70845	3.24e-05	0.00749	Dolichol-phosphate mannose synthase subunit 2	Soltu.Cru.02_0G010760	Soltu.DM.02G016380	-3.21143	1.98e-08	9.53e-06	-3.95695	0.000195	0.0276	Phospholipase A1-II 1
	Soltu.Cru.06_3G000430	Soltu.DM.06G001960	-1.16556	8.7e-06	0.00145	Multiple organellar RNA editing factor 2, chloroplastic-like	Soltu.Cru.07_4G016440	Soltu.DM.07G021070	-5.69475	0.000357	0.0432	Uncharacterized protein	Soltu.Cru.03_0G017310	Soltu.DM.03G032650	-3.683	3.1e-05	0.00408	-4.20414	0.000318	0.0398	Acyl carrier protein 1, chloroplastic-like isoform
	Soltu.Cru.10_4G001620	Soltu.DM.10G001730	-1.17888	0.000125	0.0112	Photosynthetic NDH subunit of lumenal location 3, chloroplastic-like	Soltu.Cru.11_1G006710	Soltu.DM.11G007670	-5.55615	0.000277	0.0359	Ubiquitin carboxyl-terminal hydrolase 12	Soltu.Cru.09_3G001240	Soltu.DM.09G001780	-4.27896	0.000377	0.0244	-2.94632	1.83e-05	0.0049	Tropinone reductase homolog
	Soltu.Cru.12_1G006500	Soltu.DM.12G008210	-1.19635	0.000206	0.0161	Acyl-coenzyme A:6-aminopenicillanic acid acyl-transferase domain containing protein	Soltu.Cru.06_2G001470	Soltu.DM.06G003050	-5.47	3.46e-10	7.12e-07	Metallopeptidase M24 family protein	Soltu.Cru.10_4G002690	Soltu.DM.10G002790	-5.23549	2.44e-07	7.89e-05	-4.21206	9.5e-05	0.0166	Ubiquitin-conjugating enzyme E2 36-like
	Soltu.Cru.02_2G013330	Soltu.DM.02G020310	-1.20093	2.65e-07	8.33e-05	Deoxyhypusine synthase isoform	Soltu.Cru.06_4G019110	Soltu.DM.06G024980	-5.37932	2.18e-06	0.000924	Putative glutathione S-transferase	Soltu.Cru.02_0G004140	Soltu.DM.12G005020	-5.49983	2.36e-09	1.56e-06	-5.35199	0.000294	0.0377	Glutathione S-transferase
	Soltu.Cru.01_2G022490	Soltu.DM.01G041950	-1.22016	0.000393	0.025	Lycopene beta/epsilon cyclase protein	Soltu.Cru.07_0G000160	Soltu.DM.07G000240	-5.01789	0.000318	0.0398	Two-component response regulator ARR12
	Soltu.Cru.09_2G008840	Soltu.DM.09G025920	-1.22993	0.000125	0.0112	Proteinase inhibitor I precursor	Soltu.Cru.03_0G017020	Soltu.DM.03G032380	-5.00063	9.42e-09	1.15e-05	Uncharacterized protein
	Soltu.Cru.09_4G014190	Soltu.DM.09G030640	-1.26525	0.000167	0.0138	CRY2-INTERACTING BHLH 3 like transcription factor	Soltu.Cru.10_1G004930	Soltu.DM.10G024290	-4.91791	6.46e-06	0.00215	Thylakoid lumenal 15.0 kDa protein 2, chloroplastic
	Soltu.Cru.06_2G001360	Soltu.DM.06G002880	-1.27178	3.23e-05	0.00414	40S ribosomal protein S4	Soltu.Cru.07_4G015610	Soltu.DM.07G020190	-4.89224	0.000152	0.0233	Protein NUCLEAR FUSION DEFECTIVE 6, chloroplastic/mitochondrial
	Soltu.Cru.12_3G013670	Soltu.DM.12G016130	-1.29413	0.00049	0.0291	DNA gyrase subunit B, chloroplastic/mitochondrial	Soltu.Cru.09_4G006200	Soltu.DM.09G017080	-4.86225	4.17e-05	0.0089	Putative quinone-oxidoreductase homolog, chloroplastic
	Soltu.Cru.09_1G013070	Soltu.DM.09G022170	-1.2987	0.000659	0.0359	60S ribosomal protein	Soltu.Cru.02_0G012890	Soltu.DM.02G017860	-4.73019	0.000395	0.0453	E3 ubiquitin-protein ligase RNF8-like
	Soltu.Cru.02_0G013290	Soltu.DM.02G018020	-1.36368	1.68e-07	5.9e-05	Proline-rich spliceosome-associated (PSP) family protein	Soltu.Cru.04_0G013850	Soltu.DM.04G027060	-4.66731	1.27e-09	1.99e-06	Fructose-1,6-bisphosphatase, cytosolic
	Soltu.Cru.10_0G016920	Soltu.DM.10G023230	-1.38591	0.00043	0.0267	Thaumatin-like protein	Soltu.Cru.01_0G001070	Soltu.DM.01G001500	-4.6475	1.63e-07	0.000113	Serine/threonine-protein phosphatase PP2A catalytic subunit
	Soltu.Cru.06_3G008880	Soltu.DM.05G013460	-1.46502	5.64e-06	0.00104	26S proteasome regulatory subunit 8 homolog A	Soltu.Cru.10_0G006230	Soltu.DM.10G007600	-4.58299	3.58e-05	0.00794	Vesicle-associated protein 1-4
	Soltu.Cru.03_3G006750	Soltu.DM.S001100.1	-1.47042	6.94e-11	6.07e-08	Kunitz-type inhibitor A	Soltu.Cru.02_3G004450	Soltu.DM.02G006040	-4.56016	3.18e-08	2.95e-05	Small nuclear ribonucleoprotein SmD3b
	Soltu.Cru.10_2G012040	Soltu.DM.10G029940	-1.51651	0.000302	0.021	Peptidyl-prolyl cis-trans isomerase FKBP65-like isoform	Soltu.Cru.03_2G008710	Soltu.DM.03G027110	-4.55837	6.32e-05	0.0122	Mitochondrial outer membrane protein porin of 36 kDa
	Soltu.Cru.05_3G015050	Soltu.DM.05G022410	-1.53703	9.25e-05	0.00916	Putative inactive leucine-rich repeat receptor-like protein kinase IMK2	Soltu.Cru.11_0G001590	Soltu.DM.11G008980	-4.52054	1.61e-14	6.27e-11	Fibrillin-5, chloroplastic isoform X1
	Soltu.Cru.09_3G010720	Soltu.DM.09G025940	-1.54122	0.000356	0.0234	Proteinase inhibitor I	Soltu.Cru.02_0G002720	Soltu.DM.02G003450	-4.49098	2.8e-08	2.74e-05	Phloem protein 2-A9
	Soltu.Cru.01_2G021590	Soltu.DM.01G041060	-1.54182	5.14e-05	0.00594	Aspartic protease precursor	Soltu.Cru.11_2G013800	Soltu.DM.11G020910	-4.47337	5.18e-07	0.000293	Cyclin-dependent kinase
	Soltu.Cru.12_3G017230	Soltu.DM.12G028600	-1.54784	6e-05	0.00662	2-alkenal reductase (NADP(+)-dependent)	Soltu.Cru.05_2G011770	Soltu.DM.05G025370	-4.45177	0.000174	0.0253	60S ribosomal protein L35
	Soltu.Cru.12_0G004310	Soltu.DM.12G004540	-1.54848	0.000148	0.0127	Casein kinase 1-like protein HD16	Soltu.Cru.04_1G011310	Soltu.DM.04G029640	-4.42333	2.57e-06	0.00106	Uncharacterized protein
	Soltu.Cru.04_2G015480	Soltu.DM.04G031310	-1.56786	0.000354	0.0234	Probable rhamnogalacturonate lyase B	Soltu.Cru.10_4G005920	Soltu.DM.09G006450	-4.40138	9.58e-08	7.63e-05	40S ribosomal protein S23-like
	Soltu.Cru.06_1G005630	Soltu.DM.06G011420	-1.56981	1.54e-10	1.21e-07	Expansin-A8-like	Soltu.Cru.10_4G008050	Soltu.DM.10G026130	-4.39617	5.8e-05	0.0114	Protein GrpE isoform
	Soltu.Cru.09_1G011640	Soltu.DM.09G020230	-1.59641	4.9e-12	5.12e-09	Chlorophyllase-2, chloroplastic-like	Soltu.Cru.03_0G005000	Soltu.DM.03G013370	-4.36207	2.8e-07	0.000173	Rhodanese/Cell cycle control phosphatase superfamily protein
	Soltu.Cru.07_2G002370	Soltu.DM.07G004480	-1.60531	1.24e-12	1.46e-09	Terpene synthase 17 isoform	Soltu.Cru.07_1G000440	Soltu.DM.07G002570	-4.3191	6.24e-05	0.0121	E3 ubiquitin-protein ligase RING1-like
	Soltu.Cru.10_3G002530	Soltu.DM.10G017700	-1.62152	2.54e-05	0.00349	V-type proton ATPase subunit B 2 isoform	Soltu.Cru.02_3G003330	Soltu.DM.02G004540	-4.3112	5.42e-06	0.00189	Autophagy protein 5 isoform
	Soltu.Cru.11_1G003690	Soltu.DM.11G003060	-1.66146	0.000329	0.0221	Kinesin-like protein KCA2	Soltu.Cru.03_2G011170	Soltu.DM.03G035300	-4.30874	0.00021	0.0291	PLAC8 family protein
	Soltu.Cru.03_3G006770	Soltu.DM.S001100.1	-1.66574	1.78e-06	0.000413	Kunitz-type inhibitor A	Soltu.Cru.10_4G002740	Soltu.DM.10G002850	-4.28272	1.32e-07	9.34e-05	Uroporphyrinogen decarboxylase 1, chloroplastic isoform
	Soltu.Cru.06_0G014170	Soltu.DM.06G028940	-1.677	0.000723	0.0382	Cysteine protease inhibitor	Soltu.Cru.11_1G003290	Soltu.DM.11G002570	-4.27507	0.000131	0.0216	Pto-responsive gene 1 protein,protein JAZ7-like isoform, protein TIFY 4A-like
	Soltu.Cru.05_2G013160	Soltu.DM.05G026490	-1.77071	0.000625	0.0345	Probable protein phosphatase 2C	Soltu.Cru.12_3G015130	Soltu.DM.12G025540	-4.15837	0.000327	0.0406	Profilin-1
	Soltu.Cru.02_3G008210	Soltu.DM.02G020900	-1.79285	0.000953	0.0459	Protein DJ-1 homolog D-like	Soltu.Cru.06_0G013840	Soltu.DM.06G028730	-4.12986	6.67e-06	0.00217	Histidine protein methyltransferase 1 homolog
	Soltu.Cru.12_1G018210	Soltu.DM.12G023340	-1.84033	3.11e-05	0.00408	1-aminocyclopropane-1-carboxylate oxidase 1	Soltu.Cru.07_3G001010	Soltu.DM.07G001760	-4.12759	4.45e-06	0.00161	Adenylosuccinate lyase
	Soltu.Cru.05_4G011890	Soltu.DM.05G022340	-1.869	4.47e-06	0.000877	Peroxidase P7-like	Soltu.Cru.04_2G013360	Soltu.DM.04G028940	-4.12064	6.49e-06	0.00215	Low affinity sulfate transporter 3
	Soltu.Cru.12_4G010990	Soltu.DM.12G016630	-1.90723	0.0003	0.021	Serine/threonine-protein kinase STY13	Soltu.Cru.03_4G004670	Soltu.DM.03G010420	-4.06424	1.72e-05	0.00467	rRNA biogenesis protein RRP5-like
	Soltu.Cru.01_2G017320	Soltu.DM.01G035810	-1.90999	0.000708	0.0376	DUF667 domain containing protein	Soltu.Cru.08_0G011600	Soltu.DM.08G010480	-4.06327	1.97e-05	0.00508	40S ribosomal protein S20-2
	Soltu.Cru.12_0G015260	Soltu.DM.12G026310	-1.94649	0.000783	0.0403	20 kDa chaperonin, chloroplastic-like	Soltu.Cru.06_1G002590	Soltu.DM.06G002700	-4.05391	0.00039	0.0449	60S ribosomal protein L10-like
	Soltu.Cru.09_3G010700	Soltu.DM.09G025900	-1.95434	1.37e-08	7.48e-06	Type I serine protease inhibitor precursor	Soltu.Cru.01_1G009570	Soltu.DM.01G018420	-4.05055	0.000421	0.0478	30S ribosomal protein S1, chloroplastic
	Soltu.Cru.01_1G020850	Soltu.DM.01G034630	-1.96441	0.000994	0.047	Mitochondrial carrier protein MTM1	Soltu.Cru.09_0G004170	Soltu.DM.09G004520	-4.03302	4.63e-06	0.00166	60S ribosomal protein L24
	Soltu.Cru.02_1G002790	Soltu.DM.02G006750	-2.01522	5.37e-13	7.22e-10	G-box-binding factor 1-like	Soltu.Cru.06_0G001210	Soltu.DM.06G003050	-3.9001	3.1e-05	0.00725	Metallopeptidase M24 family protein
	Soltu.Cru.01_3G009250	Soltu.DM.01G022910	-2.0181	3.65e-06	0.000751	1-D-deoxyxylulose 5-phosphate synthase	Soltu.Cru.06_2G015820	Soltu.DM.06G032880	-3.85448	1.15e-16	1.13e-12	Eukaryotic translation initiation factor 2 subunit beta-like
	Soltu.Cru.09_0G014020	Soltu.DM.09G028630	-2.02504	0.000359	0.0235	Protein kinase superfamily protein	Soltu.Cru.05_1G007200	Soltu.DM.05G009660	-3.82424	4.34e-07	0.000253	Glutamate--glyoxylate aminotransferase 2
	Soltu.Cru.08_0G020460	Soltu.DM.08G030090	-2.0256	4.87e-05	0.00575	Endo-1,4-beta-glucanase	Soltu.Cru.10_4G007180	Soltu.DM.10G024990	-3.8227	1.49e-06	0.000686	Myb family transcription factor
	Soltu.Cru.03_3G006490	Soltu.DM.03G023840	-2.02579	0.000568	0.0321	Endosomal targeting BRO1-like domain-containing protein	Soltu.Cru.07_2G016810	Soltu.DM.07G027730	-3.80492	6.15e-08	5.11e-05	Uridine kinase-like protein 2, chloroplastic
	Soltu.Cru.07_3G011730	Soltu.DM.07G018390	-2.06755	0.000603	0.0336	Histone-lysine N-methyltransferase ATXR3 like SET domain containing protein	Soltu.Cru.09_4G000600	Soltu.DM.09G001130	-3.80421	0.000405	0.0463	Putative serine/threonine-protein kinase
	Soltu.Cru.05_2G000570	Soltu.DM.05G000450	-2.07316	2.07e-05	0.00302	Uncharacterized protein	Soltu.Cru.03_4G019670	Soltu.DM.03G030440	-3.77581	1.46e-05	0.0041	HVA22-like protein a
	Soltu.Cru.01_3G033500	Soltu.DM.01G049690	-2.07635	1.06e-06	0.000272	Phosphatidylinositol/phosphatidylcholine transfer protein SFH8	Soltu.Cru.08_0G003120	Soltu.DM.08G001730	-3.74462	1.76e-10	4.03e-07	STIC2-like
	Soltu.Cru.10_4G006790	Soltu.DM.10G024700	-2.09753	0.00103	0.0481	Cytochrome P450 76A2	Soltu.Cru.01_1G002740	Soltu.DM.01G005920	-3.66417	5.49e-06	0.0019	Uncharacterized protein
	Soltu.Cru.08_0G018030	Soltu.DM.08G027270	-2.10761	0.000176	0.0143	Osmotin-like protein OSML81	Soltu.Cru.02_2G016970	Soltu.DM.02G029990	-3.65005	1.11e-06	0.000547	Cyclin-B1-2
	Soltu.Cru.09_3G009030	Soltu.DM.06G002030	-2.10834	0.00023	0.0171	Ribosomal protein L17-like protein	Soltu.Cru.08_0G019130	Soltu.DM.08G028230	-3.60977	0.000378	0.0444	Putative polygalacturonase
	Soltu.Cru.01_1G009920	Soltu.DM.01G018780	-2.12261	1.96e-06	0.000442	ER membrane protein complex subunit 6	Soltu.Cru.06_2G013800	Soltu.DM.06G027020	-3.53011	2.75e-08	2.74e-05	Cyclin-dependent kinases regulatory subunit 1
	Soltu.Cru.01_1G021290	Soltu.DM.01G035080	-2.14421	0.000532	0.0307	O-acyltransferase WSD1-like	Soltu.Cru.07_2G015450	Soltu.DM.07G023710	-3.51988	0.000145	0.0228	Ubiquitin-conjugating enzyme E2
	Soltu.Cru.01_2G026310	Soltu.DM.01G046540	-2.17813	0.000413	0.0258	Zinc finger protein-like 1 homolog	Soltu.Cru.12_0G006380	Soltu.DM.12G022160	-3.51106	8.43e-07	0.000457	G-type lectin S-receptor-like serine/threonine-protein kinase
	Soltu.Cru.03_2G008900	Soltu.DM.03G027310	-2.21448	0.000216	0.0166	Plasma membrane ATPase 3	Soltu.Cru.03_0G020060	Soltu.DM.03G037730	-3.46708	0.000365	0.0439	Kelch repeat-containing protein
	Soltu.Cru.08_3G002370	Soltu.DM.08G013590	-2.23266	0.00052	0.0301	Pollen-specific protein SF21-like isoform X4	Soltu.Cru.07_4G020540	Soltu.DM.07G027860	-3.45202	0.000288	0.0371	Putative amino acid permease 7
	Soltu.Cru.01_1G021420	Soltu.DM.01G035230	-2.23788	0.000158	0.0132	Transducin family protein / WD-40 repeat family protein	Soltu.Cru.09_3G001810	Soltu.DM.09G002460	-3.41928	2.07e-05	0.00532	DNA-directed RNA polymerases II and V subunit
	Soltu.Cru.07_4G013530	Soltu.DM.07G016110	-2.28571	2.08e-05	0.00302	Cytochrome and DOMON domain-containing protein	Soltu.Cru.06_3G011650	Soltu.DM.06G016990	-3.40473	1.24e-05	0.00358	Auxilin-related protein 1-like
	Soltu.Cru.05_2G011550	Soltu.DM.05G025110	-2.31112	0.000538	0.0309	60S acidic ribosomal protein P0-like	Soltu.Cru.04_3G009150	Soltu.DM.04G012150	-3.39453	0.00034	0.0415	DNA-directed RNA polymerase V subunit
	Soltu.Cru.01_3G014890	Soltu.DM.01G030750	-2.32905	0.000225	0.017	Uclacyanin-2	Soltu.Cru.07_4G016200	Soltu.DM.07G020810	-3.38026	7.48e-06	0.00239	Proteasome subunit alpha type-2-B
	Soltu.Cru.05_2G013690	Soltu.DM.05G027080	-2.32947	3.14e-07	9.3e-05	Probable LRR receptor-like serine/threonine-protein kinase	Soltu.Cru.03_4G015180	Soltu.DM.03G023940	-3.34808	1.34e-06	0.000639	Mitogen-activated protein kinase kinase 3 isoform
	Soltu.Cru.03_1G022310	Soltu.DM.03G036440	-2.35099	0.000203	0.0159	Chaperonin CPN60-2, mitochondrial	Soltu.Cru.09_4G012930	Soltu.DM.09G029000	-3.32985	1.14e-06	0.00055	4F5 protein family domain containing protein
	Soltu.Cru.10_2G000850	Soltu.DM.10G002390	-2.36079	0.000124	0.0112	Phenylalanine--tRNA ligase alpha subunit, cytoplasmic-like	Soltu.Cru.07_2G015490	Soltu.DM.07G023770	-3.3098	2.05e-06	0.000879	Putative LRR receptor-like serine/threonine-protein kinase
	Soltu.Cru.01_2G021450	Soltu.DM.01G040880	-2.38758	0.000306	0.0211	Glucan endo-1,3-beta-glucosidase 4-like	Soltu.Cru.07_4G015470	Soltu.DM.07G020070	-3.23302	0.000135	0.0219	Putative protein phosphatase 2C
	Soltu.Cru.12_2G013150	Soltu.DM.12G019260	-2.39704	0.000304	0.0211	Endoplasmic reticulum metallopeptidase 1 isoform	Soltu.Cru.08_1G010610	Soltu.DM.08G030000	-3.18665	1.05e-05	0.00317	Embryogenesis-associated protein EMB8 isoform
	Soltu.Cru.06_3G015250	Soltu.DM.06G032110	-2.4061	0.00088	0.0439	Cytochrome P450	Soltu.Cru.10_2G002890	Soltu.DM.10G011200	-3.13984	3.28e-06	0.00129	YacP-like NYN domain containing protein
	Soltu.Cru.11_2G011710	Soltu.DM.11G017570	-2.41674	0.000855	0.0432	Uncharacterized GPI-anchored protein	Soltu.Cru.07_3G011500	Soltu.DM.07G018000	-3.12176	3.18e-07	0.000194	Pentatricopeptide repeat (PPR-like) superfamily protein
	Soltu.Cru.09_0G000470	Soltu.DM.09G000680	-2.42205	2.79e-05	0.00378	Protein DEFECTIVE IN EXINE FORMATION 1	Soltu.Cru.03_0G017010	Soltu.DM.03G032370	-3.0493	7.49e-16	4.18e-12	Succinate dehydrogenase assembly factor 2, mitochondrial
	Soltu.Cru.10_3G000250	Soltu.DM.10G000750	-2.42755	0.000713	0.0378	Putative 4-hydroxy-4-methyl-2-oxoglutarate aldolase 3	Soltu.Cru.08_0G010300	Soltu.DM.08G006400	-3.03468	0.000443	0.0494	MLO-like protein
	Soltu.Cru.03_3G006560	Soltu.DM.03G023510	-2.45981	0.000121	0.011	Kunitz-type inhibitor A/B	Soltu.Cru.04_4G007790	Soltu.DM.11G021430	-3.01636	0.00034	0.0415	Histone deacetylase 9 isoform
	Soltu.Cru.04_1G002400	Soltu.DM.04G006970	-2.46482	4.27e-05	0.00525	Transcription initiation factor TFIID subunit 9	Soltu.Cru.10_0G010160	NF	-2.97143	0.000174	0.0253	Embryogenesis-associated protein EMB8
	Soltu.Cru.03_2G008570	Soltu.DM.03G026970	-2.5005	0.000317	0.0216	ABC transporter A family member 2	Soltu.Cru.05_2G011330	Soltu.DM.05G024830	-2.96676	8.34e-08	6.78e-05	Putative acyl-CoA dehydrogenase IBR3 isoform
	Soltu.Cru.03_3G006860	Soltu.DM.03G018510	-2.515	1.75e-10	1.35e-07	Miraculin-like	Soltu.Cru.03_0G018280	Soltu.DM.03G035480	-2.95884	5.23e-06	0.00184	60S ribosomal protein
	Soltu.Cru.11_0G000040	Soltu.DM.11G006950	-2.53174	7.55e-05	0.0078	Pentatricopeptide repeat-containing protein	Soltu.Cru.04_0G013830	Soltu.DM.04G027040	-2.95504	5.11e-05	0.0104	Ubiquitin carboxyl-terminal hydrolase MINDY-3
	Soltu.Cru.04_0G011160	Soltu.DM.04G026390	-2.54887	1.99e-05	0.00294	Uncharacterized protein	Soltu.Cru.01_0G013940	Soltu.DM.01G030960	-2.94265	0.000377	0.0444	tRNA wybutosine-synthesizing protein 4 isoform
	Soltu.Cru.03_3G006640	Soltu.DM.03G023510	-2.56942	1.73e-21	1.3e-17	Kunitz-type protease inhibitor-like protein	Soltu.Cru.10_4G006650	Soltu.DM.10G024570	-2.78874	4.81e-05	0.00998	Carotene epsilon-monooxygenase, chloroplastic-like
	Soltu.Cru.08_4G005600	Soltu.DM.08G016850	-2.58638	2.46e-07	7.89e-05	Embryo defective	Soltu.Cru.02_4G002230	Soltu.DM.02G006240	-2.70484	2.37e-05	0.00581	D-2-hydroxyglutarate dehydrogenase, mitochondrial isoform
	Soltu.Cru.02_1G007970	Soltu.DM.02G026880	-2.59515	7.11e-17	1.91e-13	Probable cytosolic oligopeptidase A	Soltu.Cru.11_4G006770	Soltu.DM.01G025400	-2.68634	1.3e-05	0.00375	Autophagy-related protein
	Soltu.Cru.03_4G002040	Soltu.DM.03G002490	-2.64105	0.000119	0.0109	Suberization-associated anionic peroxidase 2-like	Soltu.Cru.03_1G006070	Soltu.DM.03G014790	-2.61936	8.41e-06	0.0026	Branchpoint-bridging protein-like
	Soltu.Cru.04_2G019520	Soltu.DM.04G035910	-2.64497	1.85e-06	0.000427	Probable ubiquitin-conjugating enzyme E2	Soltu.Cru.01_4G013270	Soltu.DM.01G028520	-2.61114	0.000102	0.0177	Citrate synthase active site-containing protein
	Soltu.Cru.01_2G022560	Soltu.DM.01G042020	-2.6568	7.15e-07	0.000195	Survival of motor neuron-related-splicing factor 30 isoform	Soltu.Cru.01_0G000580	Soltu.DM.01G000940	-2.60481	3.09e-16	2.42e-12	Isocitrate dehydrogenase
	Soltu.Cru.07_3G013690	Soltu.DM.07G020670	-2.69107	1.65e-06	0.000384	Bifunctional riboflavin kinase/FMN phosphatase-like	Soltu.Cru.05_2G005410	Soltu.DM.05G007540	-2.57194	8.61e-05	0.0155	IAA-amino acid hydrolase ILR1-like 2
	Soltu.Cru.09_1G002670	Soltu.DM.09G007270	-2.70519	0.000296	0.0207	Pectate lyase 4	Soltu.Cru.03_4G020410	Soltu.DM.03G031170	-2.5029	0.000429	0.0481	Factor of DNA methylation 1-like isoform
	Soltu.Cru.06_0G004580	Soltu.DM.06G013710	-2.71365	0.000324	0.0219	Cyclic nucleotide-gated ion channel 1-like	Soltu.Cru.02_0G004200	Soltu.DM.12G005080	-2.47683	4.89e-09	6.36e-06	Thioredoxin superfamily protein
	Soltu.Cru.02_4G011930	Soltu.DM.02G023480	-2.72384	0.000212	0.0164	Protein MID1-COMPLEMENTING ACTIVITY 1-like	Soltu.Cru.09_3G013610	Soltu.DM.09G030490	-2.4682	0.000298	0.038	Glycine rich protein family domain containing protein
	Soltu.Cru.12_0G001130	Soltu.DM.12G001150	-2.72931	0.000118	0.0108	Rhodanese-like/PpiC domain-containing protein 12, chloroplastic	Soltu.Cru.01_2G028140	Soltu.DM.01G048710	-2.39189	5.42e-05	0.0108	B3 domain-containing protein Os11g0197600-like
	Soltu.Cru.06_2G002860	Soltu.DM.06G009710	-2.7318	5.81e-07	0.000162	Clathrin heavy chain 2	Soltu.Cru.01_3G021760	Soltu.DM.01G038800	-2.33472	2.19e-05	0.00555	Probable Xaa-Pro aminopeptidase P
	Soltu.Cru.03_0G007400	Soltu.DM.03G023450	-2.77013	2.43e-05	0.00338	Glutaminyl-peptide cyclotransferase-like isoform	Soltu.Cru.10_1G005460	Soltu.DM.10G024770	-2.33436	1.83e-05	0.0049	Transcriptional activator DEMETER
	Soltu.Cru.07_2G003240	Soltu.DM.07G006040	-2.77395	2.17e-06	0.000483	Elongation factor 1-delta 1-like	Soltu.Cru.03_1G000920	Soltu.DM.03G000870	-2.29549	8.4e-05	0.0153	Chlorophyll a-b binding protein 3C, chloroplastic
	Soltu.Cru.05_3G014960	Soltu.DM.05G022340	-2.79223	2.85e-07	8.77e-05	Peroxidase P7-like	Soltu.Cru.02_4G018580	Soltu.DM.02G031040	-2.28599	0.000118	0.0197	Mitochondrial-processing peptidase subunit beta
	Soltu.Cru.09_2G002220	Soltu.DM.09G005010	-2.80463	5.94e-05	0.00662	Protein SHOOT GRAVITROPISM 6	Soltu.Cru.11_1G011840	Soltu.DM.11G020830	-2.27921	5.74e-08	4.98e-05	Superoxide dismutase [Cu-Zn], chloroplastic isoform
	Soltu.Cru.05_2G003540	Soltu.DM.05G003840	-2.8185	0.000875	0.0438	Reticulon-like protein B14	Soltu.Cru.10_3G002590	Soltu.DM.10G017760	-2.27238	0.000172	0.0253	Serine/threonine-protein kinase HT1-like
	Soltu.Cru.10_3G002480	Soltu.DM.10G017660	-2.82033	0.000318	0.0216	Aquaporin PIP2-7-like	Soltu.Cru.11_2G010100	Soltu.DM.11G012500	-2.22869	0.000268	0.0351	Putative proteinase inhibitor type II
	Soltu.Cru.11_0G002430	Soltu.DM.11G009990	-2.83255	0.000371	0.0241	Dihydrolipoyllysine-residue acetyltransferase component 5 of pyruvate dehydrogenase complex, chloroplastic-like	Soltu.Cru.07_1G012070	Soltu.DM.07G016280	-2.22787	0.000113	0.0192	Chitin elicitor receptor kinase 1 isoform
	Soltu.Cru.11_1G012370	Soltu.DM.11G021260	-2.83768	2.01e-05	0.00295	Protein TIC 100	Soltu.Cru.10_2G000500	Soltu.DM.10G000570	-2.18572	0.000355	0.043	Protein FORGETTER 1 isoform
	Soltu.Cru.03_2G009980	Soltu.DM.03G033760	-2.85543	4.5e-05	0.00543	AMSH-like ubiquitin thioesterase 1	Soltu.Cru.06_1G011220	Soltu.DM.06G019440	-1.93894	1.12e-06	0.000547	Bifunctional inhibitor/lipid-transfer protein/seed storage 2S albumin superfamily protein
	Soltu.Cru.01_3G019520	Soltu.DM.01G036090	-2.87365	0.000568	0.0321	Vacuolar protein sorting-associated protein 36	Soltu.Cru.05_2G000470	Soltu.DM.05G000350	-1.90009	0.000142	0.0225	Uncharacterized protein
	Soltu.Cru.05_0G003130	Soltu.DM.05G019850	-2.88017	4.71e-08	2.03e-05	Ubiquitin-conjugating enzyme E2 28-like isoform	Soltu.Cru.11_2G013720	Soltu.DM.11G020830	-1.85054	1.32e-13	4.31e-10	Superoxide dismutase [Cu-Zn], chloroplastic
	Soltu.Cru.03_2G005210	Soltu.DM.03G018000	-2.89698	0.000189	0.015	SKP1-like protein 21 isoform X1	Soltu.Cru.09_1G002830	Soltu.DM.09G007090	-1.84974	0.000141	0.0224	Putative zinc- or iron-chelating domain containing protein
	Soltu.Cru.06_4G007190	Soltu.DM.06G010770	-2.90249	1.61e-13	2.24e-10	Peroxidase P7-like	Soltu.Cru.05_2G012170	Soltu.DM.05G025480	-1.84772	0.00013	0.0216	Uncharacterized protein
	Soltu.Cru.06_0G013920	Soltu.DM.06G028760	-2.92399	1.51e-10	1.21e-07	Gamma-secretase subunit APH1-like isoform	Soltu.Cru.04_2G002300	Soltu.DM.04G002710	-1.81443	6.46e-11	1.58e-07	Mitogen-activated protein kinase 14 isoform
	Soltu.Cru.06_2G013120	Soltu.DM.06G026340	-2.94634	0.000102	0.00972	Serine/threonine-protein kinase AtPK2/AtPK19	Soltu.Cru.06_0G013650	Soltu.DM.06G028420	-1.81375	1.46e-05	0.0041	Chloroplast ribosomal protein,
	Soltu.Cru.10_0G018240	Soltu.DM.10G027980	-2.96798	0.000327	0.022	Putative U3 small nucleolar RNA-associated protein 11	Soltu.Cru.02_2G015520	Soltu.DM.02G028350	-1.79193	3.45e-06	0.00133	Probable 2-oxoglutarate-dependent dioxygenase At3g50210 isoform
	Soltu.Cru.12_4G008480	Soltu.DM.12G012850	-2.97096	9.81e-05	0.00949	Putative acyl-activating enzyme 17, peroxisomal	Soltu.Cru.10_4G005660	Soltu.DM.10G021030	-1.77579	0.000226	0.0308	29 kDa ribonucleoprotein B, chloroplastic
	Soltu.Cru.06_3G000750	Soltu.DM.06G002270	-2.97144	0.00106	0.049	E3 ubiquitin-protein ligase RNF4	Soltu.Cru.02_0G003170	Soltu.DM.02G007560	-1.7636	0.000182	0.0261	Adenylyl-sulfate kinase, chloroplastic
	Soltu.Cru.08_1G004160	Soltu.DM.08G015150	-3.00485	2.75e-05	0.00374	N6-adenosine-methyltransferase MT-A70-like	Soltu.Cru.10_4G005810	Soltu.DM.10G021220	-1.75615	6.49e-05	0.0124	Two-component response regulator-like APRR7 isoform
	Soltu.Cru.08_0G003450	Soltu.DM.08G001810	-3.00488	7.56e-06	0.00131	Tyramine N-feruloyltransferase 4/11	Soltu.Cru.12_4G005820	Soltu.DM.12G010360	-1.73761	0.000228	0.0309	Aquaporin TIP2-1
	Soltu.Cru.10_4G002890	Soltu.DM.10G003040	-3.03719	7.2e-06	0.00126	Protein transport protein Sec61 subunit alpha	Soltu.Cru.03_3G000880	Soltu.DM.03G000870	-1.58633	1.64e-09	2.46e-06	Chlorophyll a-b binding protein 40, chloroplastic-like
	Soltu.Cru.01_1G022590	Soltu.DM.01G039330	-3.04505	2.17e-15	4.09e-12	Probable xyloglucan endotransglucosylase/hydrolase 1	Soltu.Cru.05_3G001520	Soltu.DM.05G004920	-1.54698	3.47e-05	0.00778	ATP-dependent DNA helicase homolog RECG, chloroplastic isoform
	Soltu.Cru.11_1G004450	Soltu.DM.11G004440	-3.06955	0.000565	0.0321	Serine carboxypeptidase 3	Soltu.Cru.11_3G011250	Soltu.DM.11G020830	-1.54577	8.86e-12	2.31e-08	Superoxide dismutase [Cu-Zn], chloroplastic;
	Soltu.Cru.01_2G023760	Soltu.DM.01G043260	-3.0886	3.41e-05	0.00432	Patatin-like phospholipase domain-containing protein 2	Soltu.Cru.09_0G006130	Soltu.DM.09G007310	-1.54091	3.19e-05	0.00741	UDP-glucuronic acid decarboxylase 1
	Soltu.Cru.09_0G013070	Soltu.DM.09G027440	-3.10017	0.000723	0.0382	DEAD-box ATP-dependent RNA helicase 13	Soltu.Cru.01_1G028500	Soltu.DM.01G046220	-1.47441	2.46e-06	0.00102	Probable zinc metallopeptidase EGY3, chloroplastic
	Soltu.Cru.12_0G011330	Soltu.DM.12G017970	-3.10968	4.48e-05	0.00543	Rhodanese/Cell cycle control phosphatase superfamily protein	Soltu.Cru.01_2G021960	Soltu.DM.01G041440	-1.45964	2.45e-07	0.000157	Glutathione S-transferase zeta class isoform
	Soltu.Cru.02_3G008840	Soltu.DM.02G026830	-3.20142	0.000904	0.0447	Protein PTST, chloroplastic isoform	Soltu.Cru.07_4G002570	Soltu.DM.07G003750	-1.45179	0.000114	0.0193	Calcium-transporting ATPase 10, plasma membrane-type isoform
	Soltu.Cru.08_4G012310	Soltu.DM.08G026370	-3.21888	0.000364	0.0238	Copper chaperone precursor	Soltu.Cru.11_0G004350	Soltu.DM.04G021800	-1.4106	1.43e-08	1.55e-05	Inositol-3-phosphate synthase
	Soltu.Cru.01_4G015550	Soltu.DM.01G032500	-3.236	0.000264	0.019	RING/U-box superfamily protein	Soltu.Cru.04_1G008390	Soltu.DM.04G019850	-1.31288	7.6e-05	0.0143	GDSL-motif esterase/acyltransferase/lipase precursor
	Soltu.Cru.08_2G000620	Soltu.DM.08G003700	-3.24434	2.06e-05	0.00302	Inactive poly [ADP-ribose] polymerase RCD1 isoform	Soltu.Cru.12_4G015940	Soltu.DM.12G026740	-1.28625	1.58e-05	0.00433	36.4 kDa proline-rich protein-like
	Soltu.Cru.10_2G000270	Soltu.DM.10G000190	-3.27394	4.62e-06	0.000895	RNA-binding (RRM/RBD/RNP motifs) family protein	Soltu.Cru.08_3G006050	Soltu.DM.08G019140	-1.24808	2.51e-05	0.006	Polyphenol oxidase, Catechol oxidase B, chloroplastic
	Soltu.Cru.03_0G017030	Soltu.DM.03G032390	-3.2766	1.03e-07	4.01e-05	Rubredoxin-like superfamily protein	Soltu.Cru.05_3G015730	Soltu.DM.05G023090	-1.22107	3.47e-05	0.00778	Dihydrolipoyl dehydrogenase 2, chloroplastic-like isoform
	Soltu.Cru.01_4G002970	Soltu.DM.01G003890	-3.27768	5.55e-08	2.27e-05	tRNA synthetase beta subunit family protein	Soltu.Cru.10_3G003000	Soltu.DM.10G020410	-1.19847	2.8e-06	0.00113	Heat shock protein DnaJ, cysteine-rich domain-containing protein
	Soltu.Cru.05_2G008110	Soltu.DM.05G010360	-3.30072	4.82e-06	0.000919	T-complex protein 1 subunit epsilon	Soltu.Cru.10_1G004190	Soltu.DM.10G020410	-1.18938	1.07e-05	0.0032	Uncharacterized protein
	Soltu.Cru.11_1G016510	Soltu.DM.11G026370	-3.30734	7.71e-05	0.00793	Putative NOT transcription complex subunit VIP2 isoform	Soltu.Cru.03_3G006710	Soltu.DM.03G023540	-1.17183	0.000105	0.018	Serine protease inhibitor 1
	Soltu.Cru.12_4G017010	Soltu.DM.12G029090	-3.31165	0.000136	0.012	60S ribosomal protein L18a-like protein	Soltu.Cru.04_4G002330	Soltu.DM.04G005250	-1.11745	1.03e-08	1.22e-05	Glyceraldehyde-3-phosphate dehydrogenase A, chloroplastic
	Soltu.Cru.03_1G022450	Soltu.DM.03G036590	-3.34344	0.000568	0.0321	Coatomer subunit zeta-1	Soltu.Cru.12_0G001360	Soltu.DM.11G024460	-1.09012	1.05e-07	8.05e-05	Abscisic-aldehyde oxidase isoform
	Soltu.Cru.01_4G015760	Soltu.DM.01G032700	-3.3447	3.8e-06	0.000768	MADS-box protein SOC1	Soltu.Cru.01_1G016530	Soltu.DM.01G028770	-1.07757	0.000185	0.0264	Myosin-12 isoform
	Soltu.Cru.05_3G017600	Soltu.DM.05G025440	-3.35992	6.53e-05	0.00697	ABC transporter G family member 1-like	Soltu.Cru.12_4G017270	Soltu.DM.12G029610	-1.01049	1.06e-05	0.00317	Protochlorophyllide reductase, chloroplastic-like
	Soltu.Cru.01_4G016840	Soltu.DM.01G034860	-3.40271	5.05e-08	2.1e-05	Long chain acyl-CoA synthetase 5
	Soltu.Cru.11_3G012860	Soltu.DM.11G022380	-3.42459	0.000599	0.0335	Alpha-L-fucosidase 1-like
	Soltu.Cru.09_0G005310	NF	-3.42613	3.73e-05	0.00466	Succinate dehydrogenase assembly factor 1, mitochondrial
	Soltu.Cru.01_3G034110	Soltu.DM.01G050340	-3.42652	2.22e-14	3.63e-11	tRNA-dihydrouridine(47) synthase [NAD(P)(+)]-like
	Soltu.Cru.04_0G013600	Soltu.DM.04G026390	-3.47435	6.34e-10	4.59e-07	Uncharacterized protein
	Soltu.Cru.04_1G008850	Soltu.DM.04G021660	-3.48797	0.000699	0.0372	Uncharacterized protein
	Soltu.Cru.01_0G014550	Soltu.DM.01G031410	-3.49003	6.32e-05	0.00683	Uncharacterized protein
	Soltu.Cru.04_0G011350	Soltu.DM.04G023560	-3.50735	5.23e-06	0.000976	RNA cytidine acetyltransferase 1-like
	Soltu.Cru.12_0G007870	Soltu.DM.12G023940	-3.50998	2.66e-07	8.33e-05	Auxin response factor 6-like isoform
	Soltu.Cru.06_2G002150	Soltu.DM.06G003660	-3.53326	5.19e-06	0.000976	Copper transporter 6
	Soltu.Cru.09_3G012470	Soltu.DM.09G029110	-3.54025	0.000993	0.047	UV radiation resistance-associated gene protein isoform
	Soltu.Cru.06_0G004790	Soltu.DM.06G014000	-3.54763	0.000504	0.0296	Rhodanese/Cell cycle control phosphatase superfamily protein
	Soltu.Cru.09_3G013560	Soltu.DM.09G030430	-3.55137	5.64e-09	3.27e-06	Glycine rich protein family domain containing protein
	Soltu.Cru.04_4G017940	Soltu.DM.04G037690	-3.57229	0.000129	0.0114	Niemann-Pick C1 protein-like
	Soltu.Cru.01_1G027470	Soltu.DM.01G045040	-3.58019	6.51e-20	2.45e-16	Hydroxyproline-rich glycoprotein family protein
	Soltu.Cru.04_0G012300	Soltu.DM.04G026420	-3.58951	0.000614	0.0339	Uncharacterized protein
	Soltu.Cru.06_2G000170	Soltu.DM.06G001420	-3.60938	0.000832	0.0424	Casein kinase I-like
	Soltu.Cru.02_1G004730	Soltu.DM.02G013850	-3.61951	0.000211	0.0163	3-ketoacyl-acyl carrier protein synthase I
	Soltu.Cru.05_3G014740	Soltu.DM.05G022100	-3.62026	0.000239	0.0176	Ras-related protein RABD2a-like
	Soltu.Cru.04_3G010870	Soltu.DM.04G023680	-3.63689	0.000522	0.0301	tRNA(His) guanylyltransferase 1-like isoform
	Soltu.Cru.03_4G007550	Soltu.DM.03G013920	-3.63859	7.68e-05	0.00792	Polyadenylate-binding protein 1
	Soltu.Cru.10_0G015180	Soltu.DM.10G021150	-3.6547	0.000945	0.0458	Mitochondrial import inner membrane translocase subunit TIM14-1
	Soltu.Cru.04_4G004860	Soltu.DM.04G008590	-3.65861	0.000274	0.0196	ATP-dependent 6-phosphofructokinase 5, chloroplastic-like
	Soltu.Cru.11_4G001040	Soltu.DM.11G003540	-3.67127	0.00108	0.0496	ABC transporter G family member 1
	Soltu.Cru.02_2G007210	Soltu.DM.02G012720	-3.67689	0.000354	0.0234	CASP-like protein 1B2
	Soltu.Cru.01_0G000290	Soltu.DM.01G000710	-3.68851	0.000879	0.0439	Probable peroxygenase 5
	Soltu.Cru.07_1G021350	Soltu.DM.07G026980	-3.69233	0.000886	0.0441	NADH-ubiquinone oxidoreductase 20.9 kDa subunit
	Soltu.Cru.01_3G030570	Soltu.DM.01G045040	-3.70326	9.43e-05	0.00924	Uncharacterized protein
	Soltu.Cru.07_0G001200	Soltu.DM.07G001220	-3.72885	0.000868	0.0437	Probable LRR receptor-like serine/threonine-protein kinase
	Soltu.Cru.04_0G000460	Soltu.DM.04G000150	-3.73689	0.000224	0.017	Protein SHORT HYPOCOTYL IN WHITE LIGHT 1
	Soltu.Cru.04_2G019020	Soltu.DM.04G035390	-3.74067	0.00028	0.0198	DUF21 domain-containing protein At1g47330 isoform
	Soltu.Cru.11_2G000700	Soltu.DM.11G000890	-3.74346	0.000666	0.0361	Mitochondrial pyruvate carrier
	Soltu.Cru.01_0G000110	Soltu.DM.01G000520	-3.75452	0.0001	0.00969	Ankyrin repeat-containing protein
	Soltu.Cru.08_3G006240	Soltu.DM.08G019330	-3.76492	0.000301	0.021	Polyphenol oxidase
	Soltu.Cru.02_4G012990	Soltu.DM.02G024620	-3.79569	2.67e-05	0.00366	Peroxidase 72
	Soltu.Cru.12_1G017450	Soltu.DM.12G022190	-3.80822	0.000343	0.0229	Indole-3-acetic acid-amido synthetase GH3.6
	Soltu.Cru.02_1G004690	Soltu.DM.02G013710	-3.81736	0.000805	0.0413	Cytochrome b561/ferric reductase transmembrane protein family
	Soltu.Cru.11_1G003610	Soltu.DM.11G002970	-3.83024	0.000739	0.0388	Nicotinamidase 1
	Soltu.Cru.07_4G013540	Soltu.DM.07G016130	-3.8697	6.88e-06	0.00121	Cytochrome b561 and DOMON domain-containing protein
	Soltu.Cru.01_2G024970	Soltu.DM.01G045040	-3.9186	4.12e-16	1.03e-12	Uncharacterized protein
	Soltu.Cru.09_0G012020	Soltu.DM.09G026720	-3.94485	0.000271	0.0195	Chromatin modification-related protein MEAF6-like
	Soltu.Cru.01_4G015810	Soltu.DM.01G032760	-3.95451	5.35e-05	0.00613	Glyoxylate/hydroxypyruvate reductase HPR3
	Soltu.Cru.12_0G013360	Soltu.DM.12G020400	-3.96139	0.000141	0.0123	RAP domain-containing protein, chloroplastic
	Soltu.Cru.03_4G004470	Soltu.DM.03G010190	-3.99032	8.34e-12	8.26e-09	Nudix hydrolase 23, chloroplastic isoform
	Soltu.Cru.09_1G020030	Soltu.DM.09G030310	-3.99458	9.1e-05	0.00903	Protein transport protein SEC23-like
	Soltu.Cru.01_3G018400	Soltu.DM.01G034860	-4.01233	6e-06	0.00108	Long chain acyl-CoA synthetase 4-like
	Soltu.Cru.08_0G019730	Soltu.DM.08G029220	-4.0174	0.000494	0.0293	Uncharacterized protein
	Soltu.Cru.05_2G012700	Soltu.DM.05G026000	-4.02112	4.87e-05	0.00575	Metallo-hydrolase/oxidoreductase superfamily protein
	Soltu.Cru.01_3G033710	Soltu.DM.01G049930	-4.06725	0.000505	0.0296	Cysteine proteinase RD19a-like
	Soltu.Cru.03_4G010630	Soltu.DM.03G018030	-4.07653	3.17e-05	0.00411	Peroxidase P7-like
	Soltu.Cru.09_2G004010	Soltu.DM.09G009900	-4.10546	0.000809	0.0413	Cationic peroxidase 1-like
	Soltu.Cru.06_0G013960	Soltu.DM.06G028800	-4.12081	0.000215	0.0166	Biotin synthase
	Soltu.Cru.10_4G007230	Soltu.DM.10G025050	-4.14136	3.76e-08	1.67e-05	40S ribosomal protein S14-2
	Soltu.Cru.03_3G008300	Soltu.DM.03G020160	-4.14611	1.85e-05	0.00279	Feruloyl transferase isoform
	Soltu.Cru.08_0G018270	Soltu.DM.08G027160	-4.14997	0.000769	0.04	Replication factor C subunit 2
	Soltu.Cru.02_0G019190	Soltu.DM.02G031460	-4.16263	0.000413	0.0258	Uncharacterized protein
	Soltu.Cru.08_4G012140	Soltu.DM.08G026180	-4.18056	0.000669	0.0362	Clp protease-related protein, chloroplastic
	Soltu.Cru.02_0G001670	Soltu.DM.02G013320	-4.18806	1.35e-06	0.00033	30-kDa cleavage and polyadenylation specificity factor 30
	Soltu.Cru.10_0G014840	Soltu.DM.10G020720	-4.18969	2.83e-06	0.000607	Ras-related protein RABE1a-like
	Soltu.Cru.04_2G014080	Soltu.DM.04G029790	-4.19434	0.000402	0.0255	5'-adenylylsulfate reductase-like 4
	Soltu.Cru.08_3G004450	Soltu.DM.08G017400	-4.21892	0.000501	0.0295	L-ornithine N5-acetyltransferase NATA1-like
	Soltu.Cru.06_2G017420	Soltu.DM.06G034620	-4.2725	9.78e-12	9.43e-09	Non-specific lipid transfer protein GPI-anchored 5
	Soltu.Cru.01_2G024950	Soltu.DM.01G045020	-4.3234	5.66e-13	7.35e-10	Hydroxyproline-rich glycoprotein family protein
	Soltu.Cru.11_1G003420	Soltu.DM.11G002720	-4.33098	3.39e-07	9.95e-05	Transducin/WD40 repeat-like superfamily protein
	Soltu.Cru.09_1G020320	Soltu.DM.09G030640	-4.35778	7.78e-06	0.00134	CRY2-INTERACTING bHLH 3 like transcription factor
	Soltu.Cru.05_2G013130	Soltu.DM.05G026460	-4.37182	2.91e-05	0.00391	Isopentenyl diphosphate isomerase 2
	Soltu.Cru.06_3G012590	Soltu.DM.06G025560	-4.37347	4.38e-06	0.000867	Biotin carboxyl carrier protein of acetyl-CoA carboxylase 1, chloroplastic-like
	Soltu.Cru.03_4G005540	Soltu.DM.03G011620	-4.42042	2.09e-06	0.000468	40S ribosomal protein S18
	Soltu.Cru.03_0G019120	Soltu.DM.03G036810	-4.4347	0.000193	0.0152	EIN3-interacting TFIID transcription factor
	Soltu.Cru.01_4G021430	Soltu.DM.01G045040	-4.4767	1.08e-15	2.4e-12	Uncharacterized protein
	Soltu.Cru.04_2G019780	Soltu.DM.04G036310	-4.49209	0.000627	0.0345	Protein RCC2 isoform
	Soltu.Cru.03_4G000280	Soltu.DM.03G000280	-4.50456	4.34e-11	3.89e-08	Alpha-amylase inhibitor
	Soltu.Cru.12_4G010230	Soltu.DM.12G015690	-4.52134	0.000281	0.0198	Polypyrimidine tract-binding protein homolog 3-like
	Soltu.Cru.11_3G012020	Soltu.DM.11G021600	-4.53023	7.73e-09	4.4e-06	Fatty acyl-CoA reductase 3-like
	Soltu.Cru.12_3G007960	Soltu.DM.12G009750	-4.55071	2.37e-08	1.11e-05	Ubiquitin carboxyl-terminal hydrolase 6
	Soltu.Cru.01_2G024960	Soltu.DM.01G045030	-4.56329	1.41e-13	2.04e-10	Uncharacterized protein
	Soltu.Cru.03_1G004790	Soltu.DM.03G011350	-4.57687	2.15e-05	0.00308	Non-symbiotic hemoglobin 2
	Soltu.Cru.01_1G027460	Soltu.DM.01G045040	-4.58055	1.55e-19	5.3e-16	Uncharacterized protein
	Soltu.Cru.02_4G005540	Soltu.DM.02G015480	-4.63511	0.000467	0.0283	Shaggy-related protein kinase eta
	Soltu.Cru.11_1G006180	Soltu.DM.11G006540	-4.66411	0.000147	0.0126	Ribonuclease H2 subunit A
	Soltu.Cru.12_2G011890	Soltu.DM.12G017720	-4.66953	0.000693	0.0371	NAP1-related protein 2-like
	Soltu.Cru.06_3G013130	Soltu.DM.06G030070	-4.68418	3.23e-05	0.00414	Agmatine coumaroyltransferase-2-like
	Soltu.Cru.12_3G011470	Soltu.DM.12G019450	-4.69601	5.68e-05	0.00638	Nuclear pore complex protein NUP54
	Soltu.Cru.01_4G021420	Soltu.DM.01G045020	-4.71825	2.31e-07	7.64e-05	Uncharacterized protein
	Soltu.Cru.07_1G017800	Soltu.DM.07G022310	-4.74773	3.08e-09	1.96e-06	Vacuolar cation/proton exchanger 3-like
	Soltu.Cru.10_0G003450	Soltu.DM.10G004200	-4.76693	5.06e-05	0.00589	Uncharacterized protein
	Soltu.Cru.01_1G028580	Soltu.DM.01G046320	-4.83506	1.57e-05	0.00245	Nucleobase-ascorbate transporter 8
	Soltu.Cru.10_0G002010	Soltu.DM.10G002550	-4.9455	0.000109	0.0102	E3 ubiquitin-protein ligase
	Soltu.Cru.06_0G005020	Soltu.DM.06G018190	-4.98417	0.000776	0.0401	Uncharacterized protein
	Soltu.Cru.08_2G001080	Soltu.DM.08G004630	-5.04934	1.91e-05	0.00285	Arabinogalactan peptide 22
	Soltu.Cru.03_2G008530	Soltu.DM.03G026930	-5.07859	1.93e-05	0.00287	Aldose 1-epimerase
	Soltu.Cru.09_1G016100	Soltu.DM.09G024650	-5.12822	1.2e-20	7.55e-17	Non-specific lipid-transfer protein-like protein
	Soltu.Cru.06_4G006770	Soltu.DM.05G022400	-5.1351	6.62e-15	1.19e-11	Laccase-12
	Soltu.Cru.09_3G007250	Soltu.DM.09G019380	-5.2058	4.81e-05	0.00573	Uncharacterized protein
	Soltu.Cru.05_4G013780	Soltu.DM.05G025440	-5.25805	8.2e-07	0.000217	ABC transporter G family member 6
	Soltu.Cru.05_2G013460	Soltu.DM.05G026850	-5.30683	0.000189	0.015	Imidazole-4-carboxamide isomerase
	Soltu.Cru.01_3G017510	Soltu.DM.01G034040	-5.3763	4.44e-17	1.29e-13	Probable polygalacturonase
	Soltu.Cru.05_3G016360	Soltu.DM.05G023750	-5.40458	9.12e-14	1.37e-10	Phloem protein 2-B12
	Soltu.Cru.08_0G011440	Soltu.DM.08G010220	-5.47445	3.1e-05	0.00408	Uncharacterized protein
	Soltu.Cru.03_3G000250	Soltu.DM.03G000280	-5.50696	2.06e-15	4.08e-12	Alpha-amylase inhibitor
	Soltu.Cru.09_2G003340	Soltu.DM.09G006560	-5.56431	1.35e-07	5.02e-05	L-ascorbate peroxidase 2, cytosolic-like
	Soltu.Cru.01_1G027450	Soltu.DM.01G045020	-5.57107	1.49e-11	1.37e-08	Hydroxyproline-rich glycoprotein family protein
	Soltu.Cru.07_0G007070	Soltu.DM.07G025420	-5.58495	0.000921	0.0451	Kinesin-5
	Soltu.Cru.09_1G011430	Soltu.DM.09G020010	-5.61747	1.42e-08	7.53e-06	Non-specific lipid-transfer protein-like protein
	Soltu.Cru.06_0G006360	Soltu.DM.06G019750	-5.65028	5.24e-06	0.000976	Transcriptional corepressor LEUNIG isoform
	Soltu.Cru.10_4G003990	Soltu.DM.01G042680	-5.65088	5.39e-20	2.25e-16	Probable magnesium transporter NIPA4
	Soltu.Cru.09_1G016120	Soltu.DM.09G024670	-5.66	0.00109	0.0499	Vegetative cell wall protein gp1-like
	Soltu.Cru.03_0G017380	Soltu.DM.03G032710	-5.73254	0.000666	0.0361	Cell division cycle-associated protein 7-like
	Soltu.Cru.03_4G014040	Soltu.DM.03G020160	-5.80144	1.02e-23	1.27e-19	Feruloyl transferase isoform
	Soltu.Cru.12_0G012560	Soltu.DM.12G019850	-5.80523	0.000252	0.0184	Polygalacturonase-like
	Soltu.Cru.04_2G008150	Soltu.DM.04G018320	-5.91229	0.000457	0.0279	Rhomboid-like protein 19
	Soltu.Cru.09_1G015580	Soltu.DM.09G024670	-5.93179	0.00025	0.0182	Vegetative cell wall protein gp1-like
	Soltu.Cru.02_1G003860	Soltu.DM.12G019850	-5.93823	0.000129	0.0114	Polygalacturonase-like
	Soltu.Cru.04_0G013700	Soltu.DM.04G026480	-5.98663	0.000934	0.0455	Uncharacterized protein
	Soltu.Cru.03_0G001590	Soltu.DM.10G005120	-5.99592	0.000132	0.0117	Organ specific protein domain containing protein
	Soltu.Cru.06_1G009250	Soltu.DM.06G015070	-6.02468	1.26e-10	1.03e-07	Non-specific lipid transfer protein GPI-anchored 2-like
	Soltu.Cru.08_4G005790	Soltu.DM.08G017140	-6.05582	0.000495	0.0293	Two-on-two hemoglobin-3
	Soltu.Cru.06_1G018060	Soltu.DM.06G027020	-6.09655	5.38e-05	0.00615	60S ribosomal protein L17-1
	Soltu.Cru.03_3G002020	Soltu.DM.03G002490	-6.10579	0.000226	0.017	Suberization-associated anionic peroxidase 1
	Soltu.Cru.02_4G007900	Soltu.DM.02G018960	-6.11161	4.03e-05	0.005	Tetrahydrocannabinolic acid synthase-like
	Soltu.Cru.02_0G013790	Soltu.DM.02G018290	-6.11195	8.26e-05	0.00844	Uncharacterized protein
	Soltu.Cru.03_2G007480	Soltu.DM.03G020160	-6.11349	4.27e-05	0.00525	Omega-hydroxypalmitate O-feruloyl transferase-like
	Soltu.Cru.04_2G007430	Soltu.DM.04G007640	-6.16314	4.97e-05	0.00583	Glycerol-3-phosphate acyltransferase 5-like
	Soltu.Cru.09_4G008860	Soltu.DM.09G020010	-6.18178	1.69e-15	3.54e-12	Non-specific lipid transfer protein GPI-anchored 2-like isoform
	Soltu.Cru.01_1G011670	Soltu.DM.01G020690	-6.20753	3.05e-12	3.38e-09	Hydroxyproline-rich glycoprotein family protein
	Soltu.Cru.01_2G029660	Soltu.DM.01G050810	-6.21732	3.22e-05	0.00414	Dirigent protein 23-like
	Soltu.Cru.02_2G010420	Soltu.DM.02G016140	-6.25918	0.000123	0.0111	Senescence-specific cysteine protease SAG39-like
	Soltu.Cru.09_4G002600	Soltu.DM.09G003960	-6.28373	6.47e-23	6.08e-19	Protein BUD31 -like protein 2
	Soltu.Cru.11_1G000150	Soltu.DM.11G000180	-6.36603	2.43e-05	0.00338	Pollen Ole e 1 allergen and extensin family protein
	Soltu.Cru.06_0G003140	Soltu.DM.04G001030	-6.50537	0.000229	0.0171	Uncharacterized protein
	Soltu.Cru.04_1G015660	Soltu.DM.04G034090	-6.56704	0.000109	0.0102	Patatin-like protein 2
	Soltu.Cru.09_4G008870	Soltu.DM.09G020020	-6.61423	2.18e-06	0.000483	Classical arabinogalactan protein 9-like
	Soltu.Cru.02_2G000460	Soltu.DM.02G001580	-6.86749	1.01e-06	0.000263	Cytochrome P450 86B1
	Soltu.Cru.01_0G007930	Soltu.DM.01G020760	-6.89075	6.12e-07	0.000169	Uncharacterized protein
	Soltu.Cru.03_1G010300	Soltu.DM.03G020160	-6.92339	2.96e-07	9.04e-05	Omega-hydroxypalmitate O-feruloyl transferase
	Soltu.Cru.05_1G011760	Soltu.DM.05G024780	-6.98653	0.000945	0.0458	Eukaryotic translation initiation factor 2 subunit gamma-like
	Soltu.Cru.03_1G000270	Soltu.DM.03G000280	-7.01368	1.54e-07	5.56e-05	Alpha-amylase inhibitor
	Soltu.Cru.12_4G000980	Soltu.DM.12G005090	-7.06112	0.000332	0.0223	Thioredoxin superfamily protein
	Soltu.Cru.09_2G004510	Soltu.DM.09G017360	-7.10565	0.000162	0.0135	AP2/EREBP transcription factor
	Soltu.Cru.02_2G016650	Soltu.DM.02G029590	-7.12144	1.11e-06	0.000279	GDSL esterase/lipase
	Soltu.Cru.09_1G015590	Soltu.DM.09G024680	-7.15828	4.94e-08	2.09e-05	Non-specific lipid transfer protein GPI-anchored
	Soltu.Cru.07_4G012230	Soltu.DM.07G014570	-7.25064	0.000232	0.0172	Endoplasmic reticulum-Golgi intermediate compartment protein 3
	Soltu.Cru.05_3G015040	Soltu.DM.05G022400	-7.28116	1.47e-08	7.53e-06	Laccase-5
	Soltu.Cru.02_3G001060	Soltu.DM.02G001580	-7.50824	5.65e-10	4.16e-07	Cytochrome P450
	Soltu.Cru.09_4G010160	Soltu.DM.09G021490	-7.6454	1.44e-05	0.00228	Transcription factor TGA5 or TGA2-like
	Soltu.Cru.01_1G023150	Soltu.DM.01G039850	-7.69955	0.00103	0.0481	Probable protein phosphatase 2C 5
	Soltu.Cru.06_3G016650	Soltu.DM.06G034620	-7.79119	1.28e-11	1.21e-08	Non-specific lipid transfer protein GPI-anchored 5
	Soltu.Cru.07_2G010790	Soltu.DM.07G016640	-8.0244	6.85e-13	8.59e-10	Laccase-7-like
	Soltu.Cru.10_1G006820	Soltu.DM.02G029030	-9.22443	0.000224	0.017	Methionine aminopeptidase 1D, chloroplastic/mitochondrial

## Sheet: Table S4
	Table S4. S. tuberosum genes that are oppositely regulated at 2 hrs and 5 hrs post TM treatment
	2hr					5 hr
	Gene ID	DM Orthologs	log2 Fold Change	Adjusted p value	FDR	log2 Fold Change	Adjusted p value	FDR	Common Name
	Soltu.Cru.10_1G004780	Soltu.DM.10G024050	5.67814	5.11e-12	5.2e-09	-6.86976	4.13e-05	0.00885	Aquaporin PIP2-1-like
	Soltu.Cru.09_0G006170	Soltu.DM.09G007630	4.76477	0.000192	0.0152	-3.81203	3.23e-06	0.00128	SelT-like protein
	Soltu.Cru.10_0G013870	Soltu.DM.10G018270	3.90661	0.000164	0.0137	-4.34463	0.000256	0.0338	Cyclin-dependent kinase B1-1
	Soltu.Cru.05_3G004530	Soltu.DM.05G009140	3.66378	0.000867	0.0436	-7.14956	1.04e-07	8.05e-05	Putative late blight resistance protein homolog R1A-4
	Soltu.Cru.06_0G011240	Soltu.DM.06G027190	3.59517	0.000976	0.0466	-4.02011	0.000189	0.0269	Nucleoside diphosphate kinase 2, chloroplastic-like
	Soltu.Cru.03_4G020150	Soltu.DM.03G030860	3.36972	5.66e-06	0.00104	-3.619	4.9e-12	1.37e-08	Chaperone protein DnaJ
	Soltu.Cru.07_2G012500	Soltu.DM.07G019050	2.76019	3.77e-06	0.000767	-2.8688	1.91e-05	0.00504	THYLAKOID FORMATION1, chloroplastic
	Soltu.Cru.03_2G008760	Soltu.DM.03G027170	1.90837	0.00063	0.0346	-2.91121	3.05e-05	0.00718	Homeobox-leucine zipper protein HAT5-like
	Soltu.Cru.08_1G010230	Soltu.DM.08G026370	1.90415	9.07e-05	0.00903	-1.52288	0.000203	0.0284	Copper chaperone for superoxide dismutase, chloroplastic/cytosolic isoform
	Soltu.Cru.01_2G028280	Soltu.DM.01G048810	-3.74498	0.000176	0.0143	5.01816	4.14e-08	3.67e-05	WCOR413-like plant cold acclimation protein
	Soltu.Cru.04_0G011960	Soltu.DM.04G024450	-5.05576	5.8e-06	0.00105	3.93066	0.000384	0.0446	Ribosomal protein S8 family protein
	Soltu.Cru.10_4G006420	Soltu.DM.10G024420	-2.92552	6.77e-05	0.00713	3.85075	3.73e-05	0.00818	Phosphoadenosine phosphosulfate (PAPS) reductase family protein
	Soltu.Cru.09_1G010470	Soltu.DM.09G018820	-3.8086	1.86e-25	3.49e-21	3.08194	3.93e-05	0.00852	Alcohol dehydrogenase class III
	Soltu.Cru.09_0G004190	Soltu.DM.09G004540	-3.08773	1.69e-05	0.0026	2.87976	3.68e-07	0.000218	Uncharacterized protein
	Soltu.Cru.10_4G007130	Soltu.DM.10G024980	-1.92399	0.000958	0.046	2.60444	8.49e-17	1.1e-12	Heme-binding-like protein, chloroplastic
	Soltu.Cru.12_0G015150	Soltu.DM.12G026190	-3.22283	3.35e-12	3.6e-09	2.50006	1.78e-07	0.00012	Proteasome subunit alpha type-6
	Soltu.Cru.01_2G020880	Soltu.DM.01G040310	-2.11321	0.000553	0.0316	1.94549	4.23e-05	0.00897	Nucleolar Protein NOP56 like
	Soltu.Cru.02_3G001840	Soltu.DM.02G013500	-1.94662	0.000659	0.0359	1.84417	0.000316	0.0398	Cullin 4

## Sheet: Table S5
	Table S5 . Factors contributing to the structure and function of the endomembrane network and cell wall
	Time	Expression	Categories based on GO terms	Gene ID	Putative DM Ortholog	Family	Common Namea	Descriptionb
	2 hr	Up	ER/Golgi/endocytic network	Soltu.Cru.01_1G020370.1	Soltu.DM.01G033940	RIC1 family	RAB6A-GEF complex partner protein 1-like	Retrograde endosome to Golgi
				Soltu.Cru.10_1G004780.1	Soltu.DM.10G024050	MIP/aquaporin (TC 1.A.8) family, PIP (TC 1.A.8.11) subfamily	Aquaporin PIP2-4	Water transport
				Soltu.Cru.06_0G004430.1	Soltu.DM.06G013550		Reticulon-like protein B2	ER tubular network organization
				Soltu.Cru.01_2G022830.1	Soltu.DM.01G042300	Small GTPase superfamily, Rab family	Rab1-like small GTP-binding protein	Early to late endosome transport
				Soltu.Cru.05_2G000210.2c	Soltu.DM.05G000130	VTI1 family	Vesicle transport v-SNARE 12	Intracellular protein transport
				Soltu.Cru.01_1G023900.1	Soltu.DM.01G040620	Small GTPase superfamily, ARF family	ADP-ribosylation factor 1	vesicle mediated transport, intracellular protein transport
				Soltu.Cru.05_4G011680.1	Soltu.DM.05G022100	Small GTPase superfamily, Rab family	GTPase Rab1/YPT1, small G protein supe	Golgi Vesicle-mediated transport
				Soltu.Cru.11_0G007340.6	Soltu.DM.11G020700	SRP receptor beta subunit family	Signal recognition particle receptor subunit beta	Target nascent secretory proteins to the ER
				Soltu.Cru.01_2G024080.1	Soltu.DM.01G044160	AAA ATPase family	Vesicle-fusing ATPase	Golgi Vesicle-mediated transport
				Soltu.Cru.01_2G022960.1	Soltu.DM.01G042420	Adaptor complexes medium subunit family, Delta-COP subfamily	Coatomer subunit delta	Retrograde Golgi to ER
			Peroxisomes, Vacuole	Soltu.Cru.06_2G001180.1	Soltu.DM.06G002720	Peroxin-13 family	Peroxisomal membrane protein 13	Protein import to peroxisomes
				Soltu.Cru.06_3G000380.1	Soltu.DM.06G001680	SNF7 family	Vacuolar protein sorting-associated protein 2 -like	Late endosome to vacuolar transport via multivesicular bodies
				Soltu.Cru.08_1G007820.1	Soltu.DM.08G023090	OB-RGRP/VPS55 family	Vacuolar protein sorting-associated protein 55 homolog	Late endosome to vacuolar transport via multivesicular bodies
			Nuclear Envelope	Soltu.Cru.09_1G021330.2	Soltu.DM.09G031430	Importin beta family	Importin beta-like SAD2 (nuclear importer)	Protein import to nucleus, miRNA loading onto RISC in gene silencing
				Soltu.Cru.01_0G014440.1	Soltu.DM.01G031300	Nucleoporin NSP1/NUP62 family	Nuclear pore complex protein NUP62-like
			Plasma Membrane & Cell Wall	Soltu.Cru.08_0G020440.1	Soltu.DM.08G029920	Oligopeptide transporter	Oligopeptide OPT transporter (TC 2.A.67.1) family
				Soltu.Cru.07_0G007510.1	Soltu.DM.07G025630	PMEI family, Pectinesterase family	Pectin methyl esterase	Cell wall modification
				Soltu.Cru.12_3G015550.1	Soltu.DM.12G026270	TIFY/JAZ family	Putative polygalacturonase-like	Defense response
				Soltu.Cru.10_2G000100.1	Soltu.DM.10G000120	DREPP family	Plasma membrane-associated cation-binding protein 1	Cellular response to environmental stress
		Down	ER/Golgi/endocytic network (membrane and protein trafficking)	Soltu.Cru.01_1G009920.1	Soltu.DM.01G018780	EMC6 family	ER membrane protein complex subunit 6	ER tubular network organization
				Soltu.Cru.12_2G013150.2	Soltu.DM.12G019260	Peptidase M28 family	Endoplasmic reticulum metallopeptidase 1	Proteolysis
				Soltu.Cru.10_4G006790.1	Soltu.DM.10G024700	Cytochrome P450 family	Cytochrome P450 76A2	Peptide catabolic process, Oxidoreductase
				Soltu.Cru.06_3G015250.1	Soltu.DM.06G032110	Cytochrome P450 family	Cytochrome P450	Peptide catabolic process, Oxidoreductase
				Soltu.Cru.02_3G001060.1	Soltu.DM.02G001580	Cytochrome P450 family	Cytochrome P450	Peptide catabolic process, Oxidoreductase
				Soltu.Cru.06_2G002860.1	Soltu.DM.06G009710	Clathrin heavy chain family	Clathrin heavy chain 1	Vesicle mediated transport
				Soltu.Cru.05_2G003540.1	Soltu.DM.05G003840		Reticulon-like protein B14	ER tubular network organization
				Soltu.Cru.06_0G013920.1	Soltu.DM.06G028760	APH-1 family	Gamma-secretase subunit APH1-like	Protein processing
				Soltu.Cru.10_4G002890.1	Soltu.DM.10G003040	SecY/SEC61-alpha family	Transport protein Sec61 subunit alpha-like	Protein localization to chloroplast
				Soltu.Cru.04_2G008150.1	Soltu.DM.04G018320	Peptidase S54 family	Rhomboid-like protein 19	Proteolysis
				Soltu.Cru.12_2G013150.1	Soltu.DM.12G019260	Peptidase M28 family	Endoplasmic reticulum metallopeptidase 1 isoform	Proteolysis
				Soltu.Cru.03_1G022450.1	Soltu.DM.03G036590	Adaptor complexes small subunit family	Coatomer subunit zeta-1	Intracellular protein transport
				Soltu.Cru.09_3G012470.2	Soltu.DM.09G029110		UV radiation resistance-associated gene protein-like	Defense response to bacterium, protein phosphorylation
				Soltu.Cru.05_3G014740.1	NF	Small GTPase superfamily, Rab family	Ras-related protein RABD2a	ER to Golgi vesicle transport
				Soltu.Cru.04_2G019020.1	Soltu.DM.04G035390		DUF21 domain-containing protein At1g47330-like
				Soltu.Cru.09_1G020030.1	Soltu.DM.09G030310	SEC23/SEC24 family, SEC23 subfamily	Protein transport protein SEC23-like	Intracellular protein transport
				Soltu.Cru.06_0G013920.1	Soltu.DM.06G028760	APH-1 family	Gamma-secretase subunit APH1-like	ER to Golgi vesicle transport
				Soltu.Cru.10_0G014840.1	Soltu.DM.10G020720	Small GTPase superfamily, Rab family	Ras-related protein RABE1c	Vesicle docking involved in exocytosis
				Soltu.Cru.08_0G011440.1	Soltu.DM.08G010220	EMC7 family	ER membrane protein complex subunit 7 homolog	ER tubular network organization
				Soltu.Cru.07_4G012230.1	Soltu.DM.07G014570*	ERGIC family	Endoplasmic reticulum-Golgi intermediate compartment protein 3	ER to Golgi vesicle transport
				Soltu.Cru.04_2G008150.1	Soltu.DM.04G018320	Peptidase S54 family	Rhomboid-like protein 19	Intramembrane proteolysis
			Peroxisomes, Vacuole	Soltu.Cru.01_3G019520.1	Soltu.DM.01G036090	VPS36 family	Vacuolar protein sorting-associated protein 36	Late endosome to vacuolar transport via multivesicular bodies
				Soltu.Cru.07_1G017800.1	Soltu.DM.07G022310	Ca(2+):cation antiporter family, Cation/proton exchanger (CAX) subfamily	Vacuolar cation/proton exchanger 3
			Nuclear Envelope	Soltu.Cru.12_3G011470.1	Soltu.DM.12G019450	NUP54 family	Nuclear pore complex protein NUP54	Nuclear transport
			Plasma membrane & Cell Wall	Soltu.Cru.09_1G016100.2	Soltu.DM.09G024650	Plant LTP family	Non-specific lipid-transfer protein-like protein	Lipid transport, defense to fungi
				Soltu.Cru.09_1G016120.1	Soltu.DM.09G024670	Plant LTP family	Non-specific lipid-transfer protein-like protein	Lipid transport, defense to fungi
				Soltu.Cru.06_1G009250.1	Soltu.DM.06G015070	Plant LTP family	Non-specific lipid-transfer protein-like protein	Lipid transport, defense to fungi
				Soltu.Cru.09_4G008860.2	Soltu.DM.09G020010	Plant LTP family	Non-specific lipid-transfer protein-like protein	Lipid transport, defense to fungi
				Soltu.Cru.09_1G015590.1	Soltu.DM.09G024680	Plant LTP family	Non-specific lipid-transfer protein-like protein	Lipid transport, defense to fungi
				Soltu.Cru.06_3G016650.1	Soltu.DM.06G034620	Plant LTP family	Non-specific lipid-transfer protein-like protein	Lipid transport, defense to fungi
				Soltu.Cru.09_4G008870.1	Soltu.DM.09G020020		Classical arabinogalactan protein 9-like
				Soltu.Cru.05_4G013780.1	Soltu.DM.05G025440	ABC transporter superfamily, ABCG family	ABC transporter G family member 6	Response to environmental stress
				Soltu.Cru.01_2G029660.1	Soltu.DM.01G050810	Plant dirigent protein family	Dirigent protein 23
				Soltu.Cru.12_0G012560.1	Soltu.DM.12G019850	Glycosyl hydrolase 28 family	Polygalacturonase-like	Cell wall modification
				Soltu.Cru.08_2G001080.1	Soltu.DM.08G004630	AG-peptide AGP family	Arabinogalactan peptide 22
				Soltu.Cru.01_2G028280.1c	Soltu.DM.01G048810*	Cold-regulated 413 protein family	Cold-regulated 413 plasma membrane protein 2	Response to environmental stress
				Soltu.Cru.02_2G007210.1	Soltu.DM.02G012720	Casparian strip membrane proteins (CASP) family	CASP-like protein 1B2	Proteolysis
	5 hr	Up	ER/Golgi/endocytic network	Soltu.Cru.01_0G016860.1	Soltu.DM.01G051240	TRAPP small subunits family, Sedlin subfamily	Trafficking protein particle complex subunit 2-like protein	Intracellular protein transport
				Soltu.Cru.07_3G010250.1	Soltu.DM.07G014570*	ERGIC family	Endoplasmic reticulum-Golgi intermediate compartment protein 3	ER to Golgi vesicle transport
				Soltu.Cru.01_2G017370	Soltu.DM.01G035860	Cytochrome P450 family	Cytochrome P450 98A2-like	Peptide catabolic process, Oxidoreductase
				Soltu.Cru.01_2G023670.1	Soltu.DM.01G043170	EMP24/GP25L family	Transmembrane emp24 domain-containing protein p24delta5	Intracellular protein transport
				Soltu.Cru.11_2G012980.3	Soltu.DM.01G005480	Nucleotide-sugar transporter family, GDP-Mannose:GMP antiporter (GMA) (TC 2.A.7.13) subfamily	GDP-mannose transporter GONST1	GDP-mannose transmembrane transport
				Soltu.Cru.01_4G014560.1	Soltu.DM.01G029900	Small GTPase superfamily, Rab family	Ras-related protein RABH1b	Vesicle docking involved in exocytosis
				Soltu.Cru.05_2G000210.2c	Soltu.DM.05G000130	VTI1 family	Vesicle transport v-SNARE 12	Protein targeting to vacuole
			Peroxisomes, Vacuole	Soltu.Cru.12_2G008040.1	Soltu.DM.12G012860	ATP-dependent AMP-binding enzyme family	probable acyl-activating enzyme 17, peroxisomal	fatty acid metabolism
				Soltu.Cru.01_3G024520.1	Soltu.DM.01G038470	Mitochondrial carrier (TC 2.A.29) family	peroxisomal adenine nucleotide carrier 1-like	NAD transport
				Soltu.Cru.03_4G023170.1	Soltu.DM.03G036940	FMN-dependent alpha-hydroxy acid dehydrogenase family	Peroxisomal (S)-2-hydroxy-acid oxidase GLO4
				Soltu.Cru.12_0G015030.1	Soltu.DM.12G026010	SNF7 family	vacuolar protein sorting-associated protein 2 homolog 1	Golgi to vacuolar transport
			Nuclear Envelope
			Plasma Membrane & Cell Wall	Soltu.Cru.01_4G015790.1	Soltu.DM.01G032740	Glycosyltransferase 8 family	Polygalacturonate 4-alpha-galacturonosyltransferase
				Soltu.Cru.01_2G028280.1c	Soltu.DM.01G048810*	Cold-regulated 413 protein family	Cold-regulated 413 plasma membrane protein 2	Response to environmental stress
				Soltu.Cru.01_0G017380.1	Soltu.DM.01G051590	Expansin family, Expansin-like A subfamily	Expansin-like A1
				Soltu.Cru.08_0G018280.1	Soltu.DM.08G027170	Unc-13 family	Protein unc-13 homolog	Stomatal movement
				Soltu.Cru.01_4G012500.1	Soltu.DM.01G026360	Germin family	Germin-like protein subfamily 1 member 15	Pathogen defense
		Down	ER/Golgi/endocytic network	Soltu.Cru.10_0G006230.1	Soltu.DM.10G007600	VAMP-associated protein (VAP) (TC 9.B.17) family	Vesicle-associated protein 1-2-like	Intracellular protein transport
				Soltu.Cru.04_1G008390.1	Soltu.DM.04G019850	'GDSL' lipolytic enzyme family	GDSL esterase/lipase At5g33370-like	Defense response to bacterium, Response to ET, JA, SA
			Peroxisomes, Vacuole	Soltu.Cru.06_2G000270.1	Soltu.DM.06G001680	SNF7 family	Vacuolar protein sorting-associated protein 2 homolog 3	Golgi to vacuolar transport
			Plasma Membrane & Cell Wall	Soltu.Cru.08_0G010300.1	Soltu.DM.08G006400	MLO family	MLO-like protein 1	Pathogen defense
				Soltu.Cru.08_0G019130.1	Soltu.DM.08G028230	Glycosyl hydrolase 28 family	Putative polygalacturonase	Cell wall modification
			Autophagy related	Soltu.Cru.06_1G017960.1	Soltu.DM.06G026900		Protein NBR1 homolog (autophagy substrate)
				Soltu.Cru.02_3G003330.2	Soltu.DM.02G004540	ATG5 family	Autophagy protein 5
				Soltu.Cru.11_4G006770.2	Soltu.DM.01G025400	ATG8 family	Autophagy-related protein 8i-like
	a Common Name is derived from Blast2Go (Omics Box) description
	b Description is derived from UniProt
	c Genes that are differentially regulated at 2 hrs and 5 hrs

## Sheet: Table S6
	Table S6. Chromatin Remodeling, Transcription factors, and Transcriptional Regulators
	Time	Expression	Categories based on GO terms	Gene ID	Putative DM Ortholog	Family	Common Namea
	2 hr	Up	Chromatin Modifications	Soltu.Cru.09_3G008280.1	Soltu.DM.06G034510	Histone H2A	Probable histone H2A variant 1
				Soltu.Cru.04_1G002100.6	Soltu.DM.04G006630	VPS72/YL1 family	SWR1 complex subunit 2 (ATP-dependent exchange of histone H2A for variant)
				Soltu.Cru.10_4G005750.1	Soltu.DM.10G021130	S1FA transcription factor family	DNA-binding protein S1FA
				Soltu.Cru.01_1G022170.1	Soltu.DM.01G038940	DNA polymerase type-B family	DNA polymerase zeta catalytic subunit
				Soltu.Cru.03_0G012030.1	Soltu.DM.03G029210	Replication factor A protein 1 family	Replication protein A 70 kDa DNA-binding subunit B
			Transcription factors and Regulators	Soltu.Cru.12_4G008930.3	Soltu.DM.12G014050	Mediator complex subunit 25 family	Mediator of RNA polymerase II transcription subunit 25-like
				Soltu.Cru.10_0G013870.1	Soltu.DM.10G018270	Protein kinase superfamily	Cyclin-dependent kinase B1-1
				Soltu.Cru.10_2G002880.1	Soltu.DM.10G011180	bZIP family	StbZIP76 in Herath and Verchot 2020
				Soltu.Cru.03_2G008760.1	Soltu.DM.03G027170	HD-ZIP homeobox family.	Homeobox 1
				Soltu.Cru.01_3G017590.2	Soltu.DM.01G034130	MYB_related	MYB_related family protein
				Soltu.Cru.10_4G005750.1	Soltu.DM.10G021130	S1FA transcription factor family	S1FA-like DNA-binding protein
				Soltu.Cru.03_0G004980.1	Soltu.DM.03G013350	WRKY family	WRKY DNA-binding protein 70
				Soltu.Cru.06_2G012650.1b	Soltu.DM.06G025760.1	ARR-like family	CCT motif -containing response regulator protein
				Soltu.Cru.12_0G007870.1	Soltu.DM.12G023940	ARF family	Auxin response factor 6
		Down	Chromatin Modifications	Soltu.Cru.12_3G013670.1	Soltu.DM.12G016130	Type II topoisomerase GyrB family	DNA gyrase subunit B, chloroplastic/mitochondrial
				Soltu.Cru.12_2G011890.1	Soltu.DM.12G017720	Nucleosome assembly protein (NAP) family	NAP1-related protein 2-like
				Soltu.Cru.09_0G012020.2	Soltu.DM.09G026720	EAF6 family	Chromatin modification-related protein MEAF6
				Soltu.Cru.07_3G011730.1	Soltu.DM.07G018390	SET family	Histone-lysine N-methyltransferase
				Soltu.Cru.08_2G000620.1	Soltu.DM.08G003700	Inactive poly [ADP-RIBOSE] polymerase SRO4-related	Inactive poly [adp-ribose] polymerase rcd1
			Transcription factors and Regulators	Soltu.Cru.09_1G020320.1	Soltu.DM.09G030640	bHLH family	bHLH family protein
				Soltu.Cru.09_4G014190.2	Soltu.DM.09G030640	bHLH family	bHLH family protein
				Soltu.Cru.11_1G006180.1	Soltu.DM.11G006540	RNase HII family, Eukaryotic subfamily	Ribonuclease H2 subunit A
				Soltu.Cru.02_1G002790.1	Soltu.DM.02G006750	bZIP family	StbZIP24 in Herath and Verchot 2020
				Soltu.Cru.01_3G034110.2	Soltu.DM.01G050340	Dus family. Dus3 subfamily	C3H family protein
				Soltu.Cru.09_2G004510.2	Soltu.DM.09G017360	ERF	ERF family protein
				Soltu.Cru.01_4G015760.4	Soltu.DM.01G032700	MIKC_MADS	AGAMOUS-like 20
				Soltu.Cru.06_0G006360.2	Soltu.DM.06G019750	LUG	Transcriptional corepressor, LEUNIG isoform; WD40 containing protein
				Soltu.Cru.12_0G007870.1	Soltu.DM.12G023940	ARF family	Auxin response factor 6
				Soltu.Cru.11_1G016510.1	Soltu.DM.11G026370	CNOT2/3/5 family	NOT2 / NOT3 / NOT5 family protein
				Soltu.Cru.09_2G004510.2	Soltu.DM.09G017360	AP2/ERF Family	Ethylene-responsive transcription factor-like protein
				Soltu.Cru.04_1G002400.1	Soltu.DM.04G006970	TAF9 family	Transcription initiation factor TFIID subunit 9-like
				Soltu.Cru.09_4G010160.1	Soltu.DM.09G021490	bZIP family	Transcription factor HBP-1b(c1)
				Soltu.Cru.03_0G019120.1	Soltu.DM.03G036810	TAF12 family	Transcription initiation factor TFIID subunit 12b
	5 hr	Up	Chromatin Modifications	Soltu.Cru.02_4G017500.1	Soltu.DM.02G029850	SET	Histone-lysine N-methyltransferase SUVR5
				Soltu.Cru.02_4G002180.1	Soltu.DM.02G006180	SWI/SNF-BAF60b	SWI/SNF-BAF60b
				Soltu.Cru.02_4G017500.1	Soltu.DM.02G029850	SET family	SET
				Soltu.Cru.06_0G010110.1	Soltu.DM.06G026010	Nucleosome assembly protein (NAP) family	NAP1-related protein 2
				Soltu.Cru.05_2G012280.1	NF	Translin family.	Translin
				Soltu.Cru.02_4G002180.1	Soltu.DM.02G006180		Zinc finger CCCH domain-containing protein 44 (NERD)
				Soltu.Cru.12_3G015450.1	Soltu.DM.12G025890	Nucleosome assembly protein (NAP) family	Nucleosome assembly protein 1;2
				Soltu.Cru.11_4G000050.2	Soltu.DM.11G000100	SMC family	Sister chromatid cohesion protein PDS5 homolog A-A
			Transcription factors and Regulators	Soltu.Cru.04_1G010160.1	Soltu.DM.04G028130	WRKY family	WRKY DNA-binding protein 51
				Soltu.Cru.08_0G014470.1	Soltu.DM.08G012710	WRKY family	WRKY DNA-binding protein 50
				Soltu.Cru.03_4G015680.1	Soltu.DM.03G024430		PLASTID TRANSCRIPTIONALLY ACTIVE 10
				Soltu.Cru.12_4G011400.2	Soltu.DM.12G017180	CAMTA family	Calmodulin-binding transcription activator 9
				Soltu.Cru.01_2G020540.4	Soltu.DM.01G039990	Plant ACBP60 protein family	Calmodulin-binding protein 60 C
				Soltu.Cru.07_4G016080.1	Soltu.DM.07G020680	14-3-3 family	14-3-3 protein 9-like (regulates trafficking of bZIP activator RSG involvd in Gibberellin synth.)
				Soltu.Cru.07_1G014280.1	Soltu.DM.07G018770		Myb-related protein
				Soltu.Cru.02_3G006960.1	Soltu.DM.02G019530		Transcription factor ILR3-like
				Soltu.Cru.11_4G012740.1	Soltu.DM.11G021170	Adaptor complexes large subunit family	AP-2 complex subunit alpha-1
				Soltu.Cru.01_3G022770.2	Soltu.DM.01G039780		Topless-related protein 3
				Soltu.Cru.06_2G012650.1b	Soltu.DM.06G025760	Two-component Response Regulators	CCT motif -containing response regulator protein
		Down	Chromatin Modifications	Soltu.Cru.09_3G001810.1	Soltu.DM.09G002460	DNA-directed RNA polymerase	DNA-directed RNA polymerases II and V subunit 6B-like
				Soltu.Cru.03_4G020410.1	Soltu.DM.03G031170	SGS3-like	DNA methylation 1-like
				Soltu.Cru.10_4G005660.6	Soltu.DM.10G021030		Single-stranded DNA binding protein precursor
				Soltu.Cru.05_3G001520.1	Soltu.DM.05G004920		ATP-dependent DNA helicase homolog RECG, chloroplastic
				Soltu.Cru.08_0G003120.1	Soltu.DM.08G001730		Nucleoid-associated protein At4g30620, chloroplastic-like
				Soltu.Cru.06_0G013840.1	Soltu.DM.06G028730	SET family	Histone protein methyltransferase 1
				Soltu.Cru.04_4G007790.1	Soltu.DM.11G021430		Histone deacetylase 9
				Soltu.Cru.05_3G001520.1	Soltu.DM.05G004920	Helicase family, RecG subfamily	ATP-dependent DNA helicase homolog RECG, chloroplastic-like
				Soltu.Cru.04_3G009150.4	Soltu.DM.04G012150		DNA-directed RNA polymerase V subunit 5A
				Soltu.Cru.10_1G005460.1	Soltu.DM.10G024770		DNA glycosylase/AP lyase ROS1
			Transcription factors and Regulators	Soltu.Cru.01_2G028140.1	Soltu.DM.01G048710	B3 family	B3 family protein
				Soltu.Cru.11_1G003290.1	Soltu.DM.11G002570		Protein JAZ7-like
				Soltu.Cru.10_4G007180.5	Soltu.DM.10G024990	MYB_related	Myb-related protein 2
				Soltu.Cru.10_1G005460.1	Soltu.DM.10G024770		Transcriptional activator DEMETER, ROS1, repressor silencing 2a
				Soltu.Cru.03_2G008760.1	Soltu.DM.03G027170	HD-ZIP	Homeobox 1, leucine zipper protein HAT5-like
				Soltu.Cru.10_2G000500.1	Soltu.DM.10G000570	PHD-type domain	RING/FYVE/PHD zinc finger superfamily protein
				Soltu.Cru.10_2G000500.1	Soltu.DM.10G000570		Protein strawberry notch
				Soltu.Cru.10_4G005810.1	Soltu.DM.10G021220	Two-component Response Regulators	Two-component response regulator-like APRR7
				Soltu.Cru.07_0G000160.3	Soltu.DM.07G000240	ARR-B	Response regulator 12
				Soltu.Cru.07_0G000160.3	Soltu.DM.10G021220	Two-component Response Regulators	Two-component response regulator ARR12
	a Common Name is derived from Blast2Go (Omics Box) description
	b Genes that are differentially regulated at 2 hrs and 5 hrs

## Sheet: Table S7
Table S7. Genes that show changes in RNA Isoform Usage
Time	Locus ID	Description	Transcript ID	Isoform Usage	Significance	NMD Sensitive
2 hr	Soltu.Cru.05_1G002100	Regulatory component DCP5 of mRNA decapping complex	Soltu.Cru.05_1G002100.1	Increased↗	***	No
			Soltu.Cru.05_1G002100.3	Decreased↘	*	No
	Soltu.Cru.S125310	Monosaccharide transporter (ERD6)	Soltu.Cru.S125310.1	Decreased↘	*	No
			Soltu.Cru.S125310.4	Increased↗	*	No
	Soltu.Cru.06_1G003100	Hydroxymethylpyrimidine phosphate synthase (ThiC)	Soltu.Cru.06_1G003100.1	Unchanged	ns	No
			Soltu.Cru.06_1G003100.4	Unchanged	ns	No
			Soltu.Cru.06_1G003100.5	Decreased↘	*	Yes
			Soltu.Cru.06_1G003100.6	Increased↗	*	Yes
	Soltu.Cru.08_0G003550	Monogalactosyldiacylglycerol synthase	Soltu.Cru.08_0G003550.1	Increased↗	*	Yes
			Soltu.Cru.08_0G003550.2	Decreased↘	ns	Yes
			Soltu.Cru.08_0G003550.3	Decreased↘	ns	No
	Soltu.Cru.05_4G006340	UV-A/blue light photoreceptor (PLP)	Soltu.Cru.05_4G006340.1	Increased↗	*	No
			Soltu.Cru.05_4G006340.3	Decreased↘	ns	No
	Soltu.Cru.05_1G007930	Component ALB3 of thylakoid membrane SRP insertion system	Soltu.Cru.05_1G007930.1	Decreased↘	*	No
			Soltu.Cru.05_1G007930.2	Increased↗	ns	Yes
	Soltu.Cru.05_2G006290	Nucleoredoxin	Soltu.Cru.05_2G006290.1	Increased↗	*	No
			Soltu.Cru.05_2G006290.2	Decreased↘	ns	No
	Soltu.Cru.01_2G011350	Transcription factor (TUB)	Soltu.Cru.01_2G011350.1	Increased↗	ns	No
			Soltu.Cru.01_2G011350.2	Decreased↘	*	No
			Soltu.Cru.01_2G011350.4	Increased↗	ns	No
	Soltu.Cru.03_1G017520	Group-II formin actin filament elongation factor	Soltu.Cru.03_1G017520.1	Increased↗	ns	No
			Soltu.Cru.03_1G017520.2	Decreased↘	*	No
5hr	Soltu.Cru.08_0G003780	RNA splicing factor (RSZ21/22)	Soltu.Cru.08_0G003780.1	Decreased↘	ns	Yes
			Soltu.Cru.08_0G003780.3	Unchanged	ns	No
			Soltu.Cru.08_0G003780.4	Increased↗	***	Yes
			Soltu.Cru.08_0G003780.6	Unchanged	ns	No
	Soltu.Cru.04_0G012440	Serine decarboxylase	Soltu.Cru.04_0G012440.1	Increased↗	***	No
			Soltu.Cru.04_0G012440.2	Unchanged	ns	No
			Soltu.Cru.04_0G012440.3	Decreased↘	ns	No
	Soltu.Cru.10_0G017210	Premnaspirodiene oxygenase	Soltu.Cru.10_0G017210.1	Decreased↘	***	Yes
			Soltu.Cru.10_0G017210.2	Increased↗	*	No
	Soltu.Cru.01_4G024010	Cold-regulated 413 plasma membrane protein 2	Soltu.Cru.01_4G024010.1	Decreased↘	*	No
			Soltu.Cru.01_4G024010.2	Increased↗	*	No
	Soltu.Cru.07_3G018190	KH domain-containing protein	Soltu.Cru.07_3G018190.1	Decreased↘	*	No
			Soltu.Cru.07_3G018190.3	Increased↗	*	Yes
	Soltu.Cru.01_3G000090	Aspartate kinase	Soltu.Cru.01_3G000090.1	Decreased↘	*	No
			Soltu.Cru.01_3G000090.3	Increased↗	*	No
	Soltu.Cru.S081290	Alkaline alpha-galactosidase (SIP2)	Soltu.Cru.S081290.2	Unchanged	ns	No
			Soltu.Cru.S081290.3	Decreased↘	*	No
			Soltu.Cru.S081290.5	Increased↗	ns	No
	Soltu.Cru.05_1G009100	RanBP2-type zinc finger protein	Soltu.Cru.05_1G009100.2	Increased↗	*	No
			Soltu.Cru.05_1G009100.3	Decreased↘	*	No
	Soltu.Cru.03_0G014040	Defective in cullin neddylation protein (DUF298)	Soltu.Cru.03_0G014040.2	Decreased↘	ns	Yes
			Soltu.Cru.03_0G014040.4	Unchanged	ns	No
			Soltu.Cru.03_0G014040.6	Increased↗	*	Yes
	Soltu.Cru.03_3G000540	Solute transporter (UmamiT)	Soltu.Cru.03_3G000540.1	Increased↗	*	No
			Soltu.Cru.03_3G000540.2	Decreased↘	*	No
	Soltu.Cru.03_3G000510	Cellulose synthase-like protein G1	Soltu.Cru.03_3G000510.1	Increased↗	ns	No
			Soltu.Cru.03_3G000510.2	Decreased↘	*	No
	Soltu.Cru.11_1G000670	Isoleucine-tRNA ligase	Soltu.Cru.11_1G000670.1	Increased↗	ns	No
			Soltu.Cru.11_1G000670.2	Decreased↘	*	No
	Soltu.Cru.08_2G012190	Monodehydroascorbate reductase (MDAR)	Soltu.Cru.08_2G012190.1	Increased↗	*	No
			Soltu.Cru.08_2G012190.3	Decreased↘	ns	No
	Soltu.Cru.01_4G012600	Pheophytin pheophorbide hydrolase (PPH)	Soltu.Cru.01_4G012600.1	Decreased↘	*	No
			Soltu.Cru.01_4G012600.2	Increased↗	ns	Yes
	Soltu.Cru.06_1G021440	Linker histone (H1)	Soltu.Cru.06_1G021440.1	Decreased↘	ns	Yes
			Soltu.Cru.06_1G021440.2	Unchanged	ns	Yes
			Soltu.Cru.06_1G021440.3	Increased↗	*	No
***, adjusted-p-value < 0.001; **, adjusted-p-value < 0.01; *, adjusted-p-value < 0.05; ns, non-significant

## Sheet: Table S8
	Table S8. RNA metabolism including translation
	Time	Expression	Categories based on GO terms	Gene ID	Putative DM Ortholog	Family	Common Namea	Descriptionb
	2 hr	Up	RNA Metabolism	Soltu.Cru.04_2G003710.1	Soltu.DM.04G006900	RBM	RNA-binding protein 42-like	mRNA splicing via spliceosome
				Soltu.Cru.10_4G003030.1	Soltu.DM.10G003220	DEAD box helicase family. DDX47/RRP3 subfamily	DEAD-box RNA helicase DEAD31	rRNA processing
				Soltu.Cru.11_1G008380.1	Soltu.DM.11G010210	RBM8A family	RNA-binding protein Y14A	mRNA processing
				Soltu.Cru.01_0G014440.1	Soltu.DM.01G031300	Nucleoporin NSP1/NUP62 family	Nucleoporin-like protein NUP62	mRNA transport
				Soltu.Cru.07_4G020580.1	Soltu.DM.07G027900	THO	THO complex subunit 3	mRNA export from nucleus
				Soltu.Cru.03_0G006820.1	Soltu.DM.03G016110	CPSF1 family	Cleavage and polyadenylation specificity factor subunit 1	mRNA polyadenylation
				Soltu.Cru.12_3G010670.2	Soltu.DM.12G014130	CTSF	Cleavage stimulation factor subunit 50	mRNA polyadenylation, mRNA processing
				Soltu.Cru.07_4G020600.1	Soltu.DM.07G027910		KH domain-containing protein	mRNA processing
				Soltu.Cru.05_4G009580.3	Soltu.DM.05G010170	nucleoporin GLE1 family	mRNA export factor GLE1	mRNA transport
				Soltu.Cru.07_2G016680.1	Soltu.DM.07G026260		Ribonuclease UK114	negative regulation of translation
			Chloroplast/Mitochondria	Soltu.Cru.01_0G013640.1	Soltu.DM.01G030840	Class-II aminoacyl-tRNA synthetase family	Glycine--tRNA ligase, chloroplastic/mitochondrial 2	tRNA ligase aminoacylation
				Soltu.Cru.03_2G011000.1	Soltu.DM.03G035140	RNase Z family	tRNase Z TRZ3, mitochondrial	tRNA 3' end processing
			Ribosomes and Translation associated genes	Soltu.Cru.01_3G019290.1	Soltu.DM.01G035850	tRNA-ligase	Isoleucine--tRNA ligase	tRNA ligase aminoacylation
				Soltu.Cru.05_4G002750.1	Soltu.DM.05G003280	Class-I aminoacyl-tRNA synthetase family	Glutamine--tRNA ligase	tRNA ligase aminoacylation
				Soltu.Cru.02_3G008280.1	Soltu.DM.02G021810	Universal ribosomal protein uS19 family	40S ribosomal protein S15-like	ribosomal small unit assembly
				Soltu.Cru.05_2G004010.1	Soltu.DM.05G005470	Eukaryotic ribosomal protein eL34 family	60S ribosomal protein L34-like	ribosome biogenesis
				Soltu.Cru.01_2G006910.1	Soltu.DM.01G009130	Universal ribosomal protein uS4 family	40S ribosomal protein S9-2-like	ribosomal small unit assembly
				Soltu.Cru.02_0G001200.1	Soltu.DM.02G002530	Eukaryotic initiation factor 4E family	Eukaryotic translation initiation factor 4E-1	RNA 7-methylguanosine cap binding
				Soltu.Cru.03_1G004230.1	Soltu.DM.03G010920	TRAFAC class translation factor GTPase superfamily, IF-2 subfamily	Eukaryotic translation initiation factor 5B-like	translation initiation factor
				Soltu.Cru.06_3G002460.1	Soltu.DM.06G006540	eEF	Elongation factor 1-gamma 2	translation elongation factor
				Soltu.Cru.12_3G016200.1	Soltu.DM.12G027350	EIF-5A family	Eukaryotic translation initiation factor 5A-1/2	translation initiation factor
		Down	RNA Metabolism	Soltu.Cru.10_0G018240.1	Soltu.DM.10G027980	UTP11 family	Probable U3 small nucleolar RNA-associated protein	rRNA processing
				Soltu.Cru.02_0G013290.1	Soltu.DM.02G018020	pre-mRNA splicing component factor SF3B2	Splicing factor 3B subunit 2	mRNA splicing via spliceosome
				Soltu.Cru.10_4G006840.5c	Soltu.DM.10G024760	pre-mRNA splicing subunit of U2AF	Splicing factor U2AF small subunit B	mRNA splicing via spliceosome
				Soltu.Cru.01_2G020880.1c	Soltu.DM.01G040310	NOP5/NOP56 family	Nucleolar protein 56	ribosome biogenesis
				Soltu.Cru.12_3G011470.1	Soltu.DM.12G019450	NUP54 family	nuclear pore complex protein NUP54-like	mRNA transport, NLS-bearing protein transport into nucleus
				Soltu.Cru.08_1G004160.1	Soltu.DM.08G015150	MT-A70-like family	N6-adenosine-methyltransferase MT-A70-like	mRNA methylation
				Soltu.Cru.09_0G013070.1	Soltu.DM.09G027440	DEAD box helicase family, DDX24/MAK5 subfamily	DEAD-box ATP-dependent RNA helicase 13	rRNA processing
				Soltu.Cru.04_0G011350.1	Soltu.DM.04G023560	RNA cytidine acetyltransferase family, NAT10 subfamily	RNA cytidine acetyltransferase 2-like	mRNA methylation
				Soltu.Cru.03_4G007550.3	Soltu.DM.03G013920	PABP	Polyadenylate-binding protein 1	mRNA polyadenylation
				Soltu.Cru.07_0G007830.1	Soltu.DM.07G026190	Polyadenylate-binding RBP45 family	Polyadenylate-binding protein RBP45	mRNA polyadenylation
				Soltu.Cru.10_2G000270.2	Soltu.DM.10G000190	Polyadenylate-binding RBP45 family	Polyadenylate-binding protein RBP45-like	mRNA polyadenylation
				Soltu.Cru.05_2G012700	Soltu.DM.05G026000	RNase Z family	Metallo-hydrolase/oxidoreductase superfamily protein	tRNA 3' end processing
				Soltu.Cru.06_3G000430.1	Soltu.DM.06G001960	MORF family	Multiple organellar RNA editing factor 2	mRNA processing
				Soltu.Cru.01_2G022560.4	Soltu.DM.01G042020	SMN family	Survival of motor neuron-related-splicing factor 30	RNA-binding
				Soltu.Cru.12_4G010230.1	Soltu.DM.12G015690		Polypyrimidine tract-binding protein homolog 3	mRNA processing
				Soltu.Cru.02_0G001670.2	Soltu.DM.02G013320		Zinc finger CCCH domain-containing protein 45 (splicing factor)	mRNA splicing via spliceosome
				Soltu.Cru.12_0G013360.1	Soltu.DM.12G020400	Ribosome associated protein	RAP domain-containing protein, chloroplastic	chloroplast 16S rRNA processing
				Soltu.Cru.09_4G002600.1	Soltu.DM.09G003960	BUD31 (G10) family	protein BUD31 homolog 2	mRNA splicing via spliceosome
				Soltu.Cru.02_0G001670.2	Soltu.DM.02G013320	CPSF	30-kDa cleavage and polyadenylation specificity factor 30-like	mRNA polyadenylation
				Soltu.Cru.09_4G002600.1	Soltu.DM.09G003960	BUD31 (G10) family	BUD31-homolog	mRNA splicing via spliceosome
				Soltu.Cru.04_0G011350.1	Soltu.DM.04G023560	RNA cytidine acetyltransferase family, NAT10 subfamily	RNA cytidine acetyltransferase 1	tRNA acetylation, rRNA acetylation involved in maturation of SSU-rRNA
				Soltu.Cru.10_3G000250.2	Soltu.DM.10G000750	Class II aldolase/RraA-like family	Ribonuclease E inhibitor RraA/Dimethylmenaquinone methyltransferase	regulation of RNA metabolic process
			Ribosomes and Translation associated genes	Soltu.Cru.10_2G000850.2	Soltu.DM.10G002390	Class-II aminoacyl-tRNA synthetase family, Phe-tRNA synthetase alpha subunit type 2 subfamily	Phenylalanine--tRNA ligase alpha subunit,	tRNA ligase aminoacylation
				Soltu.Cru.01_4G002970.1	Soltu.DM.01G003890	Phenylalanyl-tRNA synthetase beta subunit family, Type 2 subfamily	Phenylalanine--tRNA ligase beta subunit,	tRNA ligase aminoacylation
				Soltu.Cru.01_3G034110.2	Soltu.DM.01G050340	Dus family, Dus3 subfamily	tRNA-dihydrouridine(47) synthase [NAD(P)(+)]-like	tRNA processing
				Soltu.Cru.04_3G010870.2	Soltu.DM.04G023680	TRNA(His) guanylyltransferase family	tRNA(His) guanylyltransferase 1-like	tRNA processing
				Soltu.Cru.09_1G013070.1	Soltu.DM.09G022170	Universal ribosomal protein uL14 family	Ribosomal protein L17-like protein	translation mitochondrion
				Soltu.Cru.09_3G009030.1	Soltu.DM.06G002030	Universal ribosomal protein uL14 family	Ribosomal protein L17-like protein	translation mitochondrion
				Soltu.Cru.05_2G011550.1	Soltu.DM.05G025110	Universal ribosomal protein uL10 family	60S acidic ribosomal protein P0-like	ribosome large subunit assembly
				Soltu.Cru.06_2G013120.1	Soltu.DM.06G026340	Protein kinase superfamily, AGC Ser/Thr protein kinase family, S6 kinase subfamily	40S ribosomal protein S6 kinase	response to cold, osmotic, and salt stress, ribosome phosphorylation
				Soltu.Cru.12_4G017010.1	Soltu.DM.12G029090	Eukaryotic ribosomal protein eL20 family	60S ribosomal protein L18a-like protein	ribosome biogenesis
				Soltu.Cru.10_4G007230.1	Soltu.DM.10G025050	Universal ribosomal protein uS11 family	40S ribosomal protein S14-2-like	ribosome small subunit assembly, maturation of SSU-rRNA from tricistronic rRNA transcript
				Soltu.Cru.03_4G005540.1	Soltu.DM.03G011620	Universal ribosomal protein uS13 family	40S ribosomal protein S18	ribosome small subunit assembly
				Soltu.Cru.04_0G011960.1	Soltu.DM.04G024450	Universal ribosomal protein uS8 family	40S ribosomal protein S15a-1	ribosome biogenesis
				Soltu.Cru.06_1G018060.1	Soltu.DM.06G027020	Universal ribosomal protein uL22 family	60S ribosomal protein L17-1	ribosome biogenesis
				Soltu.Cru.06_2G001360.1	Soltu.DM.06G002880	Eukaryotic ribosomal protein eS4 family	40S ribosomal protein S4	ribosome biogenesis
				Soltu.Cru.07_2G003240.1	Soltu.DM.07G006040	EF-1-beta/EF-1-delta family	Elongation factor 1-delta 1-like	translation elongation factor
	5 hr	Up	RNA Metabolism	Soltu.Cru.05_2G013420.1	Soltu.DM.05G026810	Nudix hydrolase family, DCP2 subfamily	mRNA-decapping enzyme subunit 2	deadenylation-dependent decapping of nuclear-transcribed mRNA
				Soltu.Cru.02_4G002180.1	Soltu.DM.02G006180	Cytosine methylase (RNA-mediated gene silencing)	zinc finger CCCH domain-containing protein 44 (NERD)
				Soltu.Cru.02_2G019180.1	Soltu.DM.02G033110	DEAD box helicase family	DEAD-box ATP-dependent RNA helicase
				Soltu.Cru.11_4G009040.2	Soltu.DM.11G012530	Methylthiotransferase family, CDKAL1 subfamily	Threonylcarbamoyladenosine tRNA methylthiotransferase	tRNA methyltiolation
				Soltu.Cru.01_3G013120.3	Soltu.DM.01G027820		SURP and G-patch domain-containing protein	mRNA processing
				Soltu.Cru.01_2G020070.1	Soltu.DM.01G039540		mRNA (guanine-N(7)-)-methyltransferase non-catalytic subunit like
				Soltu.Cru.05_2G013410.1	Soltu.DM.05G026800	AGO	double-stranded RNA-binding protein 2-like	RNA silencing
				Soltu.Cru.07_2G010270.1	Soltu.DM.07G016070		Heterogeneous nuclear ribonucleoprotein 1
				Soltu.Cru.01_2G020880.1c	Soltu.DM.01G040310	NOP5/NOP56 family	Nucleolar protein 56	ribosome biogenesis
				Soltu.Cru.01_2G019990.1	Soltu.DM.01G039450	SnRNP Sm proteins family	Probable U6 snRNA-associated Sm-like protein LSm4	deadenylation-dependent decapping of nuclear-transcribed mRNA
			Chloroplast/Mitochondria	Soltu.Cru.03_4G015680.1	Soltu.DM.03G024430		Plastid RNA-binding protein
				Soltu.Cru.11_0G000040.1	Soltu.DM.11G006950	PPR family, P subfamily	pentatricopeptide repeat-containing protein, chloroplastic	Regulation of translation
				Soltu.Cru.03_4G015680.1	Soltu.DM.03G024430		PLASTID TRANSCRIPTIONALLY ACTIVE 10-like	chloroplast transcription
				Soltu.Cru.01_4G018380.1	Soltu.DM.01G037120	Cytidine and deoxycytidylate deaminase family	tRNA(adenine(34)) deaminase, chloroplastic-	tRNA wobble adenosine to inosine editing
			Ribosomes and Translation associated genes	Soltu.Cru.01_4G017640.1	Soltu.DM.01G035850		Isoleucine--tRNA ligase	tRNA ligase aminoacylation
				Soltu.Cru.05_3G000510.1	Soltu.DM.05G003280	Class-I aminoacyl-tRNA synthetase family	Glutamine--tRNA ligase	tRNA ligase aminoacylation
				Soltu.Cru.11_4G009040.2	Soltu.DM.11G012530	Methylthiotransferase family, CDKAL1 subfamily	Threonylcarbamoyladenosine tRNA methylthiotransferase	tRNA methylthiolation
				Soltu.Cru.12_3G002540.1	Soltu.DM.12G004240	Eukaryotic ribosomal protein eL13 family	60S ribosomal protein L13	ribosome biogenesis
				Soltu.Cru.06_4G000300.1	Soltu.DM.06G001910	Eukaryotic ribosomal protein eL14 family	60S ribosomal protein L14-1-like	ribosome biogenesis
				Soltu.Cru.06_1G018070.1	Soltu.DM.06G027020	Universal ribosomal protein uL22 family	60S ribosomal protein L17-1	ribosome biogenesis
				Soltu.Cru.04_0G011960.1	Soltu.DM.04G024450	Universal ribosomal protein uS8 family	40S ribosomal protein S15a-1-like	translation
				Soltu.Cru.01_2G006910.1	Soltu.DM.01G009130	Universal ribosomal protein uS4 family	40S ribosomal protein S9-2	translation
				Soltu.Cru.03_3G003970.1	Soltu.DM.03G011620	Universal ribosomal protein uS13 family	40S ribosomal protein S18-like	translation
				Soltu.Cru.12_0G013740.5	Soltu.DM.12G021160	Class I-like SAM-binding methyltransferase superfamily, RsmB/NOP family	Ribosomal RNA small subunit methyltransferase B	regulation of ribosome biogenesis
				Soltu.Cru.06_0G016720.1	Soltu.DM.06G032880	EIF-2-beta/eIF-5 family	Eukaryotic translation initiation factor 2 subunit beta	formatio of translation preinitiation complex
		Down	RNA Metabolism	Soltu.Cru.10_4G006840.5c	Soltu.DM.10G024760		Splicing factor U2af small subunit B	mRNA splicing via spliceosome
				Soltu.Cru.01_0G013940.1	Soltu.DM.01G030960	Methyltransferase superfamily, LCMT family	tRNA wybutosine-synthesizing protein 4	tRNA methylation
				Soltu.Cru.03_1G006070.2	Soltu.DM.03G014790	BBP/SF1 family	branchpoint-bridging protein-like	mRNA splicing via spliceosome
				Soltu.Cru.07_0G007830.1	Soltu.DM.07G026190	Polyadenylate-binding RBP45 family	polyadenylate-binding protein RBP45	mRNA processing
				Soltu.Cru.02_3G004450.1	Soltu.DM.02G006040	SnRNP core protein family	Small nuclear ribonucleoprotein SmD3b	spliceosomal snRNP assembly, mRNA splicing via spliceosome
			Chloroplast/Mitochondria	Soltu.Cru.06_0G013650.1	Soltu.DM.06G028420	HPF/YfiA ribosome-associated protein family, Long plastid HPF subfamily	Ribosome-binding factor PSRP1, chloroplastic	negative regulation of translation elongation
				Soltu.Cru.10_4G005660.6	Soltu.DM.10G021030		29 kDa ribonucleoprotein B, chloroplastic-like
				Soltu.Cru.01_1G009570.1	Soltu.DM.01G018420	Bacterial ribosomal protein bS1 family	30S ribosomal protein S1, chloroplastic	plastid translation
				Soltu.Cru.10_4G005660.6	Soltu.DM.10G021030		29 kDa ribonucleoprotein B, chloroplastic-like
			Ribosomes and Translation associated genes	Soltu.Cru.03_4G004670.1	Soltu.DM.03G010420		rRNA biogenesis protein RRP5-like	rRNA processing
				Soltu.Cru.10_0G001900.1	Soltu.DM.10G002390	Class-II aminoacyl-tRNA synthetase family, Phe-tRNA synthetase alpha subunit type 2 subfamily	Phenylalanine--tRNA ligase alpha subunit B	phenylalanyl-tRNA aminoacylation
				Soltu.Cru.05_2G011770.1	Soltu.DM.05G025370	Universal ribosomal protein uL29 family	60S ribosomal protein L35	ribosome biogenesis
				Soltu.Cru.10_4G005920.1	Soltu.DM.09G006450	Universal ribosomal protein uS12 family	40S ribosomal protein S23-like	translation
				Soltu.Cru.08_0G011600.1	Soltu.DM.08G010480	Universal ribosomal protein uS10 family	40S ribosomal protein S20-2	translation
				Soltu.Cru.06_1G002590.1	Soltu.DM.06G002700	Universal ribosomal protein uL16 family	60S ribosomal protein L10	translation
				Soltu.Cru.09_0G004170.1	Soltu.DM.09G004520	Eukaryotic ribosomal protein eL24 family	Ribosomal protein L24-like protein	ribosome biogenesis
				Soltu.Cru.06_2G013800.1	Soltu.DM.06G027020	Universal ribosomal protein uL22 family	60S ribosomal protein L17-1-like	ribosome biogenesis
				Soltu.Cru.03_0G018280.1	Soltu.DM.03G035480	Eukaryotic ribosomal protein eL37 family	60S ribosomal protein L37-3	ribosome biogenesis
				Soltu.Cru.06_2G015820.1	Soltu.DM.06G032880	EIF-2-beta/eIF-5 family	Eukaryotic translation initiation factor 2 subunit beta-like	formatio of translation preinitiation complex
	a Common Name is derived from Blast2Go (Omics Box) description
	b Description is derived from UniProt
	c Genes that are differentially regulated at 2 hrs and 5 hrs

## Sheet: Table S9
	Table S9 . Protein Regulators: Maturation,transporters, chaperones, modifying enzymes, proteases, and protease inhibitors
	Time	Expression	Categories based on GO terms	Gene ID	Putative DM Ortholog	Family	Common Namea
	2 hr			Soltu.Cru.06_4G006080.1	Soltu.DM.06G009490	TAPT1 family	POLLEN DEFECTIVE IN GUIDANCE 1
				Soltu.Cru.08_0G016470.1	Soltu.DM.08G022260	DAD/OST2 family	Glycosyltransferase subunit DAD1, Oligosaccharl transferase complex (OST)
				Soltu.Cru.05_2G013530.1	Soltu.DM.05G026920	Calreticulin family	CRT-3
				Soltu.Cru.06_1G019900.1	Soltu.DM.06G032280	Cyclophilin-type PPIase family	Peptidyl-prolyl cis-trans isomerase (PPIase)
				Soltu.Cru.10_4G008250.1	Soltu.DM.10G026340	NAC-alpha family	Nascent polypeptide-associated complex subunit alpha-like protein 1
				Soltu.Cru.03_4G020150.1	Soltu.DM.03G030860	DnaJ family	Chaperone protein DnaJ
				Soltu.Cru.10_4G010300.1	Soltu.DM.10G029020	AHA1 family	Activator of 90 kDa heat shock protein ATPase homolog
				Soltu.Cru.11_0G007340.6	Soltu.DM.11G020700	SRP receptor beta subunit family	Signal recognition particle receptor subunit beta
			Proteases/ Peptidase & their inhibitors	Soltu.Cru.05_2G013170.1	Soltu.DM.05G026500	Peptidase A1 family	Aspartic proteinase-like protein 2
				Soltu.Cru.06_3G011690.1	Soltu.DM.06G017040	Peptidase A1 family	Aspartic proteinase Asp1
				Soltu.Cru.03_1G002690.2	Soltu.DM.03G003780	Peptidase S28 family	Serine protease EDA2
				Soltu.Cru.03_1G006100.1	Soltu.DM.03G016090	ClpA/ClpB family	ATP-dependent Clp protease ATP-binding subunit CLPT1, chloroplastic-like
				Soltu.Cru.11_2G005310.1	Soltu.DM.11G006300	Peptidase M18 family	Putative aspartyl aminopeptidase
			SUMO & Ubiquitin systems, ERAD	Soltu.Cru.03_3G006250.1	Soltu.DM.03G024070	Ubiquitin-activating E1 family	SUMO-activating enzyme subunit 1B-1
				Soltu.Cru.07_3G016780.1	Soltu.DM.07G024040	Yippee family	Protein yippee-like
				Soltu.Cru.01_0G014920.1b	Soltu.DM.01G033460	WD repeat PRL1/PRL2 family	Protein pleiotropic regulatory locus 1
				Soltu.Cru.01_4G025240.1	Soltu.DM.01G050260	UFD1 family	Ubiquitin fusion degradation protein 1 homolog
				Soltu.Cru.06_2G010150.1	Soltu.DM.06G022170	Ubiquitin-conjugating enzyme family	Ubiquitin-conjugating enzyme E2 34
				Soltu.Cru.06_1G021510.1	Soltu.DM.06G034470		F-box/LRR-repeat protein 17
				Soltu.Cru.07_2G003330.1	Soltu.DM.07G006280	RPN13 family	26S proteasome regulatory subunit RPN13
				Soltu.Cru.09_4G009650.1	Soltu.DM.09G020900		BRCA1-associated RING domain protein (ubiquitin ligase)
				Soltu.Cru.01_0G014920.1	Soltu.DM.01G033460	WD repeat PRL1/PRL2 family	Protein pleiotropic regulatory locus 1
				Soltu.Cru.11_1G007490.1	Soltu.DM.11G008460	Ubiquitin family	Polyubiquitin-like
				Soltu.Cru.03_2G010610.1	Soltu.DM.03G034560		BRCA1-associated protein (ubiquitin ligase)
			Chloroplast/Mitochondria Chaperones	Soltu.Cru.06_4G019040.2	Soltu.DM.06G024920	Protein kinase superfamily, Ser/Thr protein kinase family	Serine/threonine-protein kinase EDR1-like (Similar to Clp protease in chloroplast)
				Soltu.Cru.03_0G016890.1	Soltu.DM.03G031820	DnaJ family, C/III subfamily	Chaperone protein dnaJ 8, chloroplastic-like
				Soltu.Cru.01_2G025460.1	Soltu.DM.01G045550	Heat shock protein 70 family	Heat shock 70 kDa protein, mitochondrial
				Soltu.Cru.06_4G021340.1	Soltu.DM.06G027580	TIM14 family	Mitochondrial import inner membrane translocase subunit TIM14-3-like
				Soltu.Cru.05_1G008100.1	Soltu.DM.05G010580	Small heat shock protein (HSP20) family	Small heat shock protein, chloroplastic-like
		Down	Protein folding and modifying enzymes	Soltu.Cru.10_2G012040.3	Soltu.DM.10G029940	FKBP-type PPIase family	Peptidyl-prolyl cis-trans isomerase FKBP65
				Soltu.Cru.05_2G013160.1	Soltu.DM.05G026490	PP2C family	Protein phosphatase 2C
				Soltu.Cru.01_1G023150.1	Soltu.DM.01G039850	PP2C family	Protein phosphatase 2C
				Soltu.Cru.03_0G007400.1	Soltu.DM.03G023450	Plant glutaminyl-peptide cyclotransferase family	Glutaminyl-peptide cyclotransferase isoform X2
				Soltu.Cru.08_1G004160.1	Soltu.DM.08G015150	MT-A70-like family	N6-adenosine-methyltransferase MT-A70
				Soltu.Cru.05_2G008110.1	Soltu.DM.05G010360	TCP-1 chaperonin family	T-complex protein 1 subunit epsilon
				Soltu.Cru.01_0G000110.1	Soltu.DM.01G000520		Ankyrin repeat-containing protein At2g01680
			Proteases/ Peptidase & their inhibitors	Soltu.Cru.08_0G017030.1	Soltu.DM.08G022820	Peptidase M20A family, ArgE subfamily	Acetylornithine deacetylase-like
				Soltu.Cru.09_4G011150.1	Soltu.DM.09G025950	Protease inhibitor I13 (potato type I serine protease inhibitor) family	Proteinase inhibitor 1
				Soltu.Cru.04_2G008150.1	Soltu.DM.04G018320	Peptidase S54 family	Rhomboid-like protein 19	Intramembrane proteolysis
				Soltu.Cru.07_2G000810.1	Soltu.DM.07G002670		Metallocarboxypeptidase inhibitor-like
				Soltu.Cru.12_2G013150.2	Soltu.DM.12G019260	Peptidase M28 family	Endoplasmic reticulum metallopeptidase 1	See Table S5
				Soltu.Cru.03_3G006750.1	Soltu.DM.S001100.1	Protease inhibitor I3 (leguminous Kunitz-type inhibitor) family	Kunitz-type inhibitor A
				Soltu.Cru.09_3G010720.1	Soltu.DM.09G025940	Protease inhibitor I13 (potato type I serine protease inhibitor) family	Proteinase inhibitor 1
				Soltu.Cru.01_2G021590.1	Soltu.DM.01G041060	Peptidase A1 family	Aspartic protease precursor
				Soltu.Cru.03_3G006770.1	Soltu.DM.S001100.1	Protease inhibitor I3 (leguminous Kunitz-type inhibitor) family	Kunitz-type inhibitor A	defenses?
				Soltu.Cru.09_3G010700.1	Soltu.DM.09G025900	Protease inhibitor I13 (potato type I serine protease inhibitor) family	Proteinase inhibitor 1-like
				Soltu.Cru.09_4G011120.1	Soltu.DM.09G025910	Protease inhibitor I13 (potato type I serine protease inhibitor) family	Proteinase inhibitor 1
				Soltu.Cru.03_3G006560	Soltu.DM.03G023510	Protease inhibitor I3 (leguminous Kunitz-type inhibitor) family	Kunitz-type inhibitor B
				Soltu.Cru.03_3G006860.1	Soltu.DM.03G018510	Protease inhibitor I3 (leguminous Kunitz-type inhibitor) family	Cysteine protease inhibitor 9
				Soltu.Cru.03_3G006640.1	Soltu.DM.03G023510	Protease inhibitor I3 (leguminous Kunitz-type inhibitor) family	Kunitz-type inhibitor A/B
				Soltu.Cru.02_1G007970.1	Soltu.DM.02G026880	Peptidase M3 family	Cytosolic or organellar oligopeptidase A
				Soltu.Cru.06_0G013920.1	Soltu.DM.06G028760	APH-1 family	Gamma-secretase subunit APH1-like
				Soltu.Cru.11_1G004450.1	Soltu.DM.11G004440	Peptidase S10 family	Serine carboxypeptidase 3
				Soltu.Cru.01_3G033710.1	Soltu.DM.01G049930	Peptidase C1 family	Cysteine proteinase RD19a-like
				Soltu.Cru.08_4G012140.1	Soltu.DM.08G026180	ClpA/ClpB family	ATP-dependent Clp protease ATP-binding subunit CLPT2, chloroplastic
				Soltu.Cru.02_2G010420.1	Soltu.DM.02G016140	Peptidase C1 family	Senescence-specific cysteine protease SAG12-like
			SUMO & Ubiquitin systems, ERAD	Soltu.Cru.06_3G008880.2	Soltu.DM.05G013460	AAA ATPase family	26S proteasome regulatory subunit 8
				Soltu.Cru.02_3G001840.2	Soltu.DM.02G013500	Cullin family	Cullin 4
				Soltu.Cru.04_2G019520.3	Soltu.DM.04G035910	Ubiquitin-conjugating enzyme family	Ubiquitin-conjugating enzyme E2 18
				Soltu.Cru.05_0G003130.1	Soltu.DM.05G019850	Ubiquitin-conjugating enzyme family	Ubiquitin-conjugating enzyme E2 28-like
				Soltu.Cru.03_2G005210.4	Soltu.DM.03G018000	SKP1 family	SKP1-like protein 21 isoform
				Soltu.Cru.06_3G000750.1	Soltu.DM.06G002270		E3 ubiquitin-protein ligase RNF4
				Soltu.Cru.12_0G015150.1	Soltu.DM.12G026190		Proteasome subunit alpha type-6-like
				Soltu.Cru.01_4G015550.2	Soltu.DM.01G032500	RING-type zinc finger family, ATL subfamily	RING-H2 finger protein ATL67-like
				Soltu.Cru.12_3G007960.1	Soltu.DM.12G009750	Peptidase C19 family	Ubiquitin carboxyl-terminal hydrolase 7
				Soltu.Cru.10_0G002010.1	Soltu.DM.10G002550	RING-type zinc finger family	E3 ubiquitin-protein ligase ZFP1
				Soltu.Cru.10_4G002690.1	Soltu.DM.10G002790	Ubiquitin-conjugating enzyme family	Ubiquitin-conjugating enzyme E2 36-like
				Soltu.Cru.05_3G016360.1	Soltu.DM.05G023750		Putative F-box protein PP2-B12
				Soltu.Cru.03_2G009980.1	Soltu.DM.03G033760	Peptidase M67C family	AMSH-like ubiquitin thioesterase 1
			Chloroplast/Mitochondria Chaperones	Soltu.Cru.12_0G015260.1	Soltu.DM.12G026310*	GroES chaperonin family	20 kDa chaperonin, chloroplastic-like
				Soltu.Cru.03_1G022310.1	Soltu.DM.03G036440	Chaperonin (HSP60) family	Chaperonin CPN60-2, mitochondrial
	5 hr	Up	Protein folding and modifying enzymes	Soltu.Cru.06_1G008990.1	Soltu.DM.06G014870	Glycosyl hydrolase 47 family	Alpha-mannosidase I MNS4
				Soltu.Cru.09_2G000700.1	Soltu.DM.09G002330	Heat shock protein 70 family	Heat shock cognate 70 kDa protein 2-like
				Soltu.Cru.05_1G011040.1	Soltu.DM.05G024020	Glycosyltransferase 41 family, O-GlcNAc transferase subfamily	Probable UDP-N-acetylglucosamine--peptide N-acetylglucosaminyltransferase SEC
				Soltu.Cru.01_3G025430.1	Soltu.DM.01G039370	Heat shock protein 70 family	Luminal-binding protein. Herath et al. 2020
				Soltu.Cru.09_2G002900.1	Soltu.DM.09G006040		DnaJ protein P58IPK homolog
			Proteases/ Peptidase & their inhibitors	Soltu.Cru.09_2G008790.1	Soltu.DM.09G025840	Protease inhibitor I13 (potato type I serine protease inhibitor) family	Proteinase inhibitor I
				Soltu.Cru.01_2G027770.1	Soltu.DM.01G048160	Peptidase M16 family, PreP subfamily	Presequence protease 1, chloroplastic/mitochondrial
				Soltu.Cru.12_4G012380.1	Soltu.DM.12G023140		TraB domain-containing protein-like
				Soltu.Cru.04_1G009410.1	Soltu.DM.04G024090	Proteasome subunit p55 family	26S proteasome non-ATPase regulatory subunit 12 homolog A-like
				Soltu.Cru.12_0G015150.1	Soltu.DM.12G026190	Peptidase T1A family	Proteasome subunit alpha type-6
				Soltu.Cru.09_0G011360.1	Soltu.DM.09G025850	Protease inhibitor I13 (potato type I serine protease inhibitor) family	Proteinase inhibitor I
			SUMO & Ubiquitin systems, ERAD	Soltu.Cru.07_4G013880.1	Soltu.DM.07G016510	Ubiquitin family, SUMO subfamily	SUMO
				Soltu.Cru.04_2G012150.1	Soltu.DM.04G027040	MINDY deubiquitinase family, FAM188 subfamily	Ubiquitin carboxyl-terminal hydrolase MINDY-3
				Soltu.Cru.01_0G014920.1b	Soltu.DM.01G033460		Protein pleiotropic regulatory locus 1
				Soltu.Cru.02_0G006330.1	Soltu.DM.02G011020		Membrane-anchored ubiquitin-fold protein 3-like
				Soltu.Cru.05_2G000820.1	Soltu.DM.05G000750	Band 7/mec-2 family	Erlin-2
				Soltu.Cru.06_0G015410.1	Soltu.DM.06G030130	Ubiquitin conjugation factor E4 family	Probable ubiquitin conjugation factor E4
				Soltu.Cru.02_3G001840.2	Soltu.DM.02G013500	Cullin family	Cullin-4
			Chloroplast/Mitochondria Chaperones	Soltu.Cru.12_3G015580.1b	Soltu.DM.12G026310	GroES chaperonin family	20 kDa chaperonin, chloroplastic-like
				Soltu.Cru.09_4G012180.1	Soltu.DM.09G028060	Chaperonin (HSP60) family	Chaperonin CPN60-2, mitochondrial
		Down	Protein folding and modifying enzymes	Soltu.Cru.08_2G000680.1	Soltu.DM.08G003810	DPM2 family	Dolichol-phosphate mannose synthase subunit 2
				Soltu.Cru.03_4G019670.1	Soltu.DM.03G030440	DP1 family	HVA22-like protein a
				Soltu.Cru.10_3G003000.1	Soltu.DM.10G020410	DnaJ family	Heat shock protein DnaJ, cysteine-rich domain-containing protein
				Soltu.Cru.10_4G008050.1	Soltu.DM.10G026130	GrpE family	protein GrpE-like
				Soltu.Cru.03_4G019670.1	Soltu.DM.03G030440	DP1 family	HVA22-like protein a
				Soltu.Cru.07_1G000440.1	Soltu.DM.07G002570		E3 ubiquitin-protein ligase RING1-like
				Soltu.Cru.03_4G020150.1	Soltu.DM.03G030860	DnaJ family	Chaperone protein DnaJ
				Soltu.Cru.07_4G016200.1	Soltu.DM.07G020810	Peptidase T1A family	Proteasome subunit alpha type-2-B-like
				Soltu.Cru.10_3G003000.1	Soltu.DM.10G020410		Heat shock protein DnaJ, cysteine-rich domain-containing protein
			Proteases/ Peptidase & their inhibitors	Soltu.Cru.01_3G021760.1	Soltu.DM.01G038800	Peptidase M24B family	Probable Xaa-Pro aminopeptidase P
				Soltu.Cru.11_2G010100.1	Soltu.DM.11G012500	Protease inhibitor I20 (potato type II proteinase inhibitor) family	Proteinase inhibitor 2
				Soltu.Cru.03_3G006710.1	Soltu.DM.03G023540	Protease inhibitor I3 (leguminous Kunitz-type inhibitor) family	Serine protease inhibitor 5-like
				Soltu.Cru.09_4G011120.1	Soltu.DM.09G025910	Protease inhibitor I13 (potato type I serine protease inhibitor) family	Proteinase inhibitor 1
			SUMO & Ubiquitin systems, ERAD	Soltu.Cru.11_1G006710.1	Soltu.DM.11G007670	Peptidase C19 family	Ubiquitin carboxyl-terminal hydrolase 12
				Soltu.Cru.02_0G012890.1	Soltu.DM.02G017860		E3 ubiquitin-protein ligase AIRP2-like
				Soltu.Cru.10_4G002690.1	Soltu.DM.10G002790	Ubiquitin-conjugating enzyme family	Ubiquitin-conjugating enzyme e2
				Soltu.Cru.07_2G015450.1	Soltu.DM.07G023710	Ubiquitin-conjugating enzyme family	Ubiquitin-conjugating enzyme E2
				Soltu.Cru.04_0G013830.1	Soltu.DM.04G027040	MINDY deubiquitinase family, FAM188 subfamily	Ubiquitin carboxyl-terminal hydrolase FAM188A
	a Common Name is derived from Blast2Go (Omics Box) description
	b Genes that are differentially regulated at 2 hrs and 5 hrs

## Sheet: Table S10
	Table S10. Antioxidant Defenses, Peroxidases, and some other oxygen metabolic enzymes
	Time	Expression	Gene ID	Putative DM Ortholog	Family	Common Namea
	2 hrs	UP	Soltu.Cru.02_0G016970.2	Soltu.DM.02G024020	Oxidoreductases	Peptide methionine sulfoxide reductase A5
			Soltu.Cru.09_0G006170.1	Soltu.DM.09G007630		SelT-like protein (thioredoxin-disulfide reductase)
			Soltu.Cru.02_4G007670	Soltu.DM.02G018700		External alternative NAD(P)H-ubiquinone oxidoreductase B2, mitochondrial
			Soltu.Cru.11_1G006990	Soltu.DM.11G007970		NAD(P)H-quinone oxidoreductase subunit O, chloroplastic isoform X3
			Soltu.Cru.09_4G006260.1*	Soltu.DM.09G017130		Chloroplast envelope quinone oxidoreductase homolog
			Soltu.Cru.09_4G001190.1	Soltu.DM.09G001780		Tropinone reductase homolog
			Soltu.Cru.12_1G017160.1	Soltu.DM.11G013630		12-oxophytodienoate reductase 2-like
			Soltu.Cru.02_0G016970.2*	Soltu.DM.02G024020		Peptide methionine sulfoxide reductase A5
			Soltu.Cru.01_3G034710	Soltu.DM.01G051050	Peroxidase	Ascorbate peroxidase
			Soltu.Cru.08_1G010230.1	Soltu.DM.08G026370	Dismutase	Copper chaperone for superoxide dismutase, chloroplastic/cytosolic
			Soltu.Cru.04_4G017390.1	Soltu.DM.04G037090	Thioredoxin-like	Thioredoxin-like protein CDSP32, chloroplastic
			Soltu.Cru.02_2G018920.2	Soltu.DM.02G031960	Mono- and Di-Oxygenase	Probable 2-aminoethanethiol dioxygenase
			Soltu.Cru.01_3G030430	Soltu.DM.01G044880		DMR6-LIKE OXYGENASE 2-like isoform X1
			Soltu.Cru.05_2G000150.1	Soltu.DM.05G000070		Ribulose-1,5 bisphosphate carboxylase/oxygenase large subunit N-methyltransferase, chloroplastic
			Soltu.Cru.02_1G011120.2	Soltu.DM.02G032520	Dehydrogenase	NADH dehydrogenase [ubiquinone] flavoprotein 1, mitochondrial-like
			Soltu.Cru.01_2G011410.1	Soltu.DM.01G022660		Bifunctional Dehydroquinate dehydratase/shikimate:NADP oxidoreductase isoform 1
			Soltu.Cru.08_4G010400.1	Soltu.DM.08G024710		Inositol 2-dehydrogenase/D-chiro-inositol 3-dehydrogenase
			Soltu.Cru.08_0G015390	Soltu.DM.08G015490	Cytochrome P450 Pathway	Cytochrome b-c1 complex subunit
			Soltu.Cru.07_4G016890.1	Soltu.DM.07G021500		Cytochrome
		Down	Soltu.Cru.07_1G021350.5	Soltu.DM.07G026980	Oxidoreductases	NADH-ubiquinone oxidoreductase 20.9 kDa subunit
			Soltu.Cru.01_4G015810.1	Soltu.DM.01G032760		Glyoxylate/hydroxypyruvate reductase HPR3
			Soltu.Cru.09_3G001240.1	Soltu.DM.09G001780		Tropinone reductase homolog
			Soltu.Cru.12_3G017230.1	Soltu.DM.12G028600		2-alkenal reductase (NADP(+)-dependent)
			Soltu.Cru.09_2G003340.1	Soltu.DM.09G006560	Peroxidases	L-ascorbate peroxidase, cytosolic
			Soltu.Cru.09_2G004010.1	Soltu.DM.09G009900		Cationic peroxidase 1
			Soltu.Cru.03_4G002040.1	Soltu.DM.03G002490		Suberization-associated anionic peroxidase-like [Nicotiana tabacum]
			Soltu.Cru.05_3G014960.1	Soltu.DM.05G022340		Peroxidase P7
			Soltu.Cru.06_4G007190.1	Soltu.DM.05G022340		Peroxidase P7-like
			Soltu.Cru.03_4G010630.1	Soltu.DM.03G018030		Peroxidase P7-like
			Soltu.Cru.02_4G012990	Soltu.DM.05G022340		Peroxidase P7-like
			Soltu.Cru.03_3G002020.1	Soltu.DM.02G024620		Peroxidase 72
			Soltu.Cru.05_4G011890.1	Soltu.DM.03G002490		Suberization-associated anionic peroxidase 2-like
			Soltu.Cru.09_2G003340.1	Soltu.DM.05G022340		L-ascorbate peroxidase 2, cytosolic
			Soltu.Cru.08_4G012310.1	Soltu.DM.09G006560	Dismutase	Copper chaperone for superoxide dismutase
			Soltu.Cru.01_0G000290.1	Soltu.DM.08G026370	Oxygenase	Probable peroxygenase 5
			Soltu.Cru.07_2G010880.1	Soltu.DM.01G000710	Oxidase	1-aminocyclopropane-1-carboxylate oxidase (ehtylene sythnesis)
			Soltu.Cru.11_0G002430.1	Soltu.DM.07G016750	Dehydrogenase	Dihydrolipoyllysine-residue acetyltransferase component 5 of pyruvate dehydrogenase complex, chloroplastic
			Soltu.Cru.09_0G005310.2	Soltu.DM.11G009990		Succinate dehydrogenase assembly factor 1, mitochondrial
			Soltu.Cru.07_4G013540.1	NF	Cytochrome P450 Pathway	Cytochrome b561 and DOMON domain-containing protein
			Soltu.Cru.02_2G000460.1	Soltu.DM.07G016130		Cytochrome 86B1
			Soltu.Cru.02_3G001060.1	Soltu.DM.02G001580		Cytochrome P450 86B1
			Soltu.Cru.10_4G006790.1	Soltu.DM.10G024700		Cytochrome P450 76A2
			Soltu.Cru.07_4G013530.1	Soltu.DM.07G016110		Cytochrome and DOMON domain-containing protein
			Soltu.Cru.06_3G015250.1	Soltu.DM.06G032110		Cytochrome P450 86A1
	5 hrs	UP	Soltu.Cru.09_4G006260.1*	Soltu.DM.09G017130	Oxidoreductases	Chloroplast envelope quinone oxidoreductase homolog
			Soltu.Cru.02_0G016970.2*	Soltu.DM.02G024020		Peptide methionine sulfoxide reductase A5
			Soltu.Cru.03_0G001580.1	Soltu.DM.03G005690		8-hydroxygeraniol oxidoreductase
			Soltu.Cru.02_1G011130.2	Soltu.DM.02G032530	Thioredoxin-like	Ferredoxin-thioredoxin reductase catalytic chain, chloroplastic
			Soltu.Cru.05_1G004400.1	Soltu.DM.05G006540		Thioredoxin H2
			Soltu.Cru.06_4G017790.2	Soltu.DM.06G023530	Mono- and Di-Oxygenase	Probable 2-oxoglutarate-dependent dioxygenase AOP1
			Soltu.Cru.06_1G014800.1	Soltu.DM.06G023470		Probable 2-oxoglutarate-dependent dioxygenase AOP1
			Soltu.Cru.03_4G023170.1	Soltu.DM.03G036940	Oxidase	Peroxisomal (S)-2-hydroxy-acid oxidase GLO4-like
			Soltu.Cru.09_3G011280.1	Soltu.DM.09G026410		1-aminocyclopropane-1-carboxylate oxidase homolog 1-like (ethylene synthesis)
			Soltu.Cru.11_1G004650.1	Soltu.DM.11G004640	Dehydrogenase	Malate dehydrogenase [NADP], chloroplastic
			Soltu.Cru.01_2G017370.1	Soltu.DM.01G035860	Cytochrome P450 Pathway	Cytochrome P450 98A2
		Down	Soltu.Cru.09_4G006200.1	Soltu.DM.09G017080	Oxidoreductases	Putative quinone-oxidoreductase homolog, chloroplastic
			Soltu.Cru.09_3G001240.1	Soltu.DM.09G001780		Tropinone reductase homolog
			Soltu.Cru.12_4G017270.1	Soltu.DM.12G029610		Protochlorophyllide reductase
			Soltu.Cru.11_1G011840.4	Soltu.DM.11G020830	Dismutase	Superoxide dismutase [Cu-Zn], chloroplastic
			Soltu.Cru.02_2G015520.1	Soltu.DM.02G028350	Oxygenase	2-oxoglutarate-dependent dioxygenase
			Soltu.Cru.10_4G006650.2	Soltu.DM.10G024570		Carotene epsilon-monooxygenase, chloroplastic
			Soltu.Cru.08_3G006050.1	Soltu.DM.08G019140	Oxidase	Catechol oxidase B, chloroplastic; polyphenoloxidase
			Soltu.Cru.08_3G006240.1	Soltu.DM.08G019330		Polyphenol oxidase B, chloroplastic (fruit browning)
			Soltu.Cru.12_0G001360.1	Soltu.DM.11G024460		Aldehyde oxidase
			Soltu.Cru.03_0G017010.1	Soltu.DM.03G032370	Dehydrogenase	Succinate dehydrogenase assembly factor 2, mitochondrial
			Soltu.Cru.05_2G011330.1	Soltu.DM.05G024830		Acyl-CoA dehydrogenase IBR3
			Soltu.Cru.02_4G002230.1	Soltu.DM.02G006240		D-2-hydroxyglutarate dehydrogenase, mitochondrial
			Soltu.Cru.01_0G000580.1	Soltu.DM.01G000940		Isocitrate dehydrogenase [NADP]
			Soltu.Cru.05_3G015730.1	Soltu.DM.05G023090		Dihydrolipoyl dehydrogenase 2, chloroplastic-like
			Soltu.Cru.04_4G002330.1	Soltu.DM.04G005250		Glyceraldehyde-3-phosphate dehydrogenase A, chloroplastic
	Peroxidase involved in lignification, suberization, auxin metabolism, wound healing, pathogen defense
	Antioxidant Defenses
	Oxidative stress protection

[truncated: 1 more sheets: Table S11]
